# Supplementary material for: Genes associated with genetic and rare lung diseases and the risk of lung cancer
Source: BMC Cancer. 2026 Apr 1;26:461. doi: 10.1186/s12885-026-15934-2 (PMC13063928; doi:10.1186/s12885-026-15934-2)
Supplement: Supplementary file 2 — Supplementary Material 2. [file 12885_2026_15934_MOESM2_ESM.xlsx]

## Sheet: p-genelevel
The table lists the "corrected" p-values at the gene level, which were determined using various methods and routines. Missing values indicate that the routine was unable to determine a correct p-value.
gene	PLINK permutation	regenie ADD-SKATO	regenie ADD	rvtests FdFp	rvtests SKATO	rvtests Zeggini	test with min p-value	n p-values	min p-gene-correct
AAAS	0.457014	0.321718	0.804657	0.173161	0.801777	0.810867	rvtests FdFp	6	0.173161
AAGAB	0.0901602	0.814846	0.32637	0.151197	0.214761	0.122171	PLINK permutation	6	0.0901602
AARS1	0.38004	0.237929	0.161733	0.314865	0.41575	0.34861	regenie ADD	6	0.161733
AARS2	0.826217	0.366728	0.346621	0.138161	0.186974	0.0491703	rvtests Zeggini	6	0.0491703
AASS	0.0570722			0.0390564	0.0359717	0.192251	rvtests SKATO	4	0.0359717
ABAT	0.0570722	0.765995	0.17654	0.0183576	0.0189743	0.0444918	rvtests FdFp	6	0.0183576
ABCA5	0.10172	0.612816	0.999922	0.0679256	0.77865	0.773482	rvtests FdFp	6	0.0679256
ABCB11	0.920314	0.912179	0.215797	0.61508	0.786585	0.751008	regenie ADD	6	0.215797
ABCB4	0.672731			0.483145	0.450915	0.391736	rvtests Zeggini	4	0.391736
ABCC6	0.00515326	0.0188456	0.952023	0.451505	0.00112483	0.000506273	rvtests Zeggini	6	0.000506273
ABCC8	0.656651	0.600439	0.130423	0.55991	0.792595	0.894424	regenie ADD	6	0.130423
ABCC9	0.970018	0.676132	0.24597	0.692624	0.861855	0.451411	regenie ADD	6	0.24597
ABCD1	0.975848	0.273403	0.879435	0.708065	0.784514	0.83465	regenie ADD	6	0.273403
ABCD3	0.916824	0.710428	0.126046	0.303395	0.772056	0.731719	regenie ADD	6	0.126046
ABCD4	0.605099	0.822778	0.649502	0.302433	0.528755	0.229728	rvtests Zeggini	6	0.229728
ABCG8	0.734412	0.855306	0.967233	0.369788	0.466539	0.171529	rvtests Zeggini	6	0.171529
ABHD12	0.174183	0.285943	0.459748	0.134296	0.12629	0.0591153	rvtests Zeggini	6	0.0591153
ABHD5	0.0875659	0.145451	0.0978345	0.105656	0.113754	0.144368	PLINK permutation	6	0.0875659
ACACA	0.752742	0.571767	0.769441	0.411333	0.379887	0.786677	rvtests SKATO	6	0.379887
ACAD9				0.171262	0.0151096	0.223232	rvtests SKATO	3	0.0151096
ACADM	0.136748	0.0609822	0.887383	0.230668	0.441497	0.240471	regenie ADD	6	0.0609822
ACADS	0.864976	0.37485	0.822464	0.494084	0.614773	0.325557	rvtests Zeggini	6	0.325557
ACADSB				0.842138	0.819645	0.815158	rvtests Zeggini	3	0.815158
ACADVL	0.874373			0.146474	0.210764	0.223789	rvtests FdFp	4	0.146474
ACAN	0.738783	0.250215	0.0381842	0.610464	0.791759	0.880495	regenie ADD	6	0.0381842
ACAT1	0.170616	0.7753	0.299695	0.66165	0.416612	0.842395	PLINK permutation	6	0.170616
ACAT2	0.994067	0.991025	0.772357	0.959239	0.969676	0.699362	rvtests Zeggini	6	0.699362
ACO2	0.397351	0.692853	0.689092	0.274189	0.347637	0.215174	rvtests Zeggini	6	0.215174
ACOX1	0.162249	0.107569	0.803212	0.848363	0.498023	0.907971	regenie ADD	6	0.107569
ACOX2	0.548796	0.0707765	0.737269	0.611821	0.573484	0.719667	regenie ADD	6	0.0707765
ACP5	0.125632	0.0339504	0.0639453	0.557009	0.459679	0.64959	regenie ADD	6	0.0339504
ACSF3	0.955544	0.92053	0.828169	0.861436	0.942773	0.850647	regenie ADD	6	0.828169
ACSL4	0.446205	0.0158308	0.30675	0.818387	0.482094	0.908254	regenie ADD	6	0.0158308
ACTA2	0.604185	0.705261	0.517119	0.304631	0.568628	0.345256	rvtests FdFp	6	0.304631
ACTB				0.967216	0.976535	0.935787	rvtests Zeggini	3	0.935787
ACTC1	0.289583	0.356798	0.973823	0.744221	0.531799	0.665261	PLINK permutation	6	0.289583
ACTG1	0.833109	0.290992	0.231175	0.325125	0.508647	0.204902	rvtests Zeggini	6	0.204902
ACTG2				0.650055	0.735308	0.476203	rvtests Zeggini	3	0.476203
ACTN4	0.0875659	0.919885	0.475155	0.0389815	0.030184	0.121935	rvtests SKATO	6	0.030184
ACVR1	0.277597	0.0299968	0.867641	0.214238	0.172353	0.118691	regenie ADD	6	0.0299968
ACVR2B	0.448175	0.337017	0.224517	0.427501	0.473965	0.128842	rvtests Zeggini	6	0.128842
ACVRL1	0.07973	0.0426703	0.948401	0.282976	0.501316	0.357315	regenie ADD	6	0.0426703
ACY1	0.518629			0.702509	0.570784	0.244933	rvtests Zeggini	4	0.244933
ADAMTS1	0.100442			0.106015	0.195344	0.168915	PLINK permutation	4	0.100442
ADAMTS10	0.219473	0.199501	0.842842	0.276935	0.54179	0.18419	rvtests Zeggini	6	0.18419
ADAMTS13	0.0189961			0.00520696	0.00515487	0.0366929	rvtests SKATO	4	0.00515487
ADAMTS17	0.362546	0.0876386	0.966358	0.977146	0.792425	0.912535	regenie ADD	6	0.0876386
ADAMTS18	0.540354	0.598598	0.238056	0.423515	0.742096	0.728234	regenie ADD	6	0.238056
ADAMTS2	0.0447299	0.981552	0.0908278	0.42092	0.040323	0.920285	rvtests SKATO	6	0.040323
ADAMTSL2	0.135517	0.210778	0.38868	0.0239954	0.0200311	0.0307376	rvtests SKATO	6	0.0200311
ADAT3	0.708076	0.571943	0.0959985	0.459034	0.570056	0.594587	regenie ADD	6	0.0959985
ADCY5	0.0160055	0.864983	0.328604	0.00718323	0.00803694	0.0217386	rvtests FdFp	6	0.00718323
ADGRE5	0.415392	0.962265	0.965143	0.198901	0.327047	0.196761	rvtests Zeggini	6	0.196761
ADGRG1	0.895975	0.384781	0.874891	0.53931	0.665962	0.442061	regenie ADD	6	0.384781
ADGRG6	0.713358	0.426696	0.399405	0.536437	0.652637	0.80992	regenie ADD	6	0.399405
ADSL	0.595121	0.745789	0.271205	0.395635	0.521994	0.713931	regenie ADD	6	0.271205
AEBP1	0.826217			0.955107	0.858756	0.936273	PLINK permutation	4	0.826217
AFF2	0.247732	0.328274	0.301879	0.276426	0.384344	0.669573	PLINK permutation	6	0.247732
AFF4	0.63597	0.430584	0.86723	0.988399	0.79229	0.526324	regenie ADD	6	0.430584
AFG3L2				0.740157	0.664648	0.294941	rvtests Zeggini	3	0.294941
AGA	0.839999			0.315371	0.388998	0.788786	rvtests FdFp	4	0.315371
AGGF1	0.503476	0.884127	0.807736	0.330032	0.405245	0.711553	rvtests FdFp	6	0.330032
AGL	0.718633	0.951946	0.362185	0.766647	0.621788	0.907496	regenie ADD	6	0.362185
AGPS	0.876098	0.597187	0.987117	0.750205	0.866364	0.542737	rvtests Zeggini	6	0.542737
AGXT	0.321675	0.862483	0.0620919	0.305516	0.268309	0.128948	regenie ADD	6	0.0620919
AHCY	0.902036	0.303399	0.265209	0.995723	0.950101	0.744706	regenie ADD	6	0.265209
AHDC1	0.673621			0.376033	0.613812	0.141059	rvtests Zeggini	4	0.141059
AIP	0.552537	0.805531	0.11809	0.265936	0.339225	0.465451	regenie ADD	6	0.11809
AIPL1	0.744023	0.356836	0.847493	0.512288	0.505225	0.796304	regenie ADD	6	0.356836
AK2	0.519578			0.148008	0.50739	0.294905	rvtests FdFp	4	0.148008
AKR1C4	0.329091	0.690007	0.794796	0.14889	0.874566	0.99172	rvtests FdFp	6	0.14889
AKR1D1	0.651271	0.762887	0.605834	0.602992	0.709128	0.844264	rvtests FdFp	6	0.602992
AKT2	0.451126	0.923567	0.192287	0.171398	0.176657	0.214449	rvtests FdFp	6	0.171398
AKT3	0.344861	0.152598	0.56035	0.175775	0.189537	0.287254	regenie ADD	6	0.152598
ALAD	0.988738	0.605599	0.378374	0.633742	0.859941	0.529735	regenie ADD	6	0.378374
ALDH18A1	0.400388	0.0099471	0.541147	0.608663	0.617271	0.326954	regenie ADD	6	0.0099471
ALDH3A2	0.082351	0.696611	0.432844	0.166907	0.47968	0.352901	PLINK permutation	6	0.082351
ALDH4A1	0.159847	0.494451	0.242225	0.239322	0.432505	0.129117	rvtests Zeggini	6	0.129117
ALDH5A1	0.581321	0.314207	0.967777	0.385346	0.548315	0.297325	rvtests Zeggini	6	0.297325
ALDH6A1				0.716982	0.652933	0.543125	rvtests Zeggini	3	0.543125
ALDH7A1	0.858945	0.840653	0.638074	0.744596	0.924073	0.806425	regenie ADD	6	0.638074
ALDOA	0.661127			0.575597	0.463069	0.164133	rvtests Zeggini	4	0.164133
ALDOB	0.705432	0.31993	0.92056	0.878882	0.908277	0.844997	regenie ADD	6	0.31993
ALG1	0.845165	0.109899	0.674644	0.726414	0.761802	0.403559	regenie ADD	6	0.109899
ALG11				0.0407952	0.0401921	0.018962	rvtests Zeggini	3	0.018962
ALG13	0.705432	0.53772	0.52524	0.399127	0.461118	0.744576	rvtests FdFp	6	0.399127
ALG3	0.0263195			0.025611	0.0231698	0.296143	rvtests SKATO	4	0.0231698
ALG6	0.779582	0.207369	0.408781	0.577013	0.835586	0.936068	regenie ADD	6	0.207369
ALG8	0.723022	0.969291	0.569282	0.858659	0.786238	0.525229	rvtests Zeggini	6	0.525229
ALG9	0.400388	0.505186	0.606678	0.520991	0.623431	0.64521	PLINK permutation	6	0.400388
ALMS1	0.962744	0.966139	0.999922	0.851276	0.866696	0.923611	rvtests FdFp	6	0.851276
ALPL	0.581321	0.298662	0.943606	0.527564	0.648547	0.988463	regenie ADD	6	0.298662
ALS2	0.205682	0.0884823	0.603713	0.84053	0.337158	0.334414	regenie ADD	6	0.0884823
ALX1	0.857572	0.711456	0.585186	0.786904	0.92905	0.550069	rvtests Zeggini	6	0.550069
ALX3	0.0953109	0.142119	0.164953	0.055846	0.0532279	0.06942	rvtests SKATO	6	0.0532279
ALX4	0.94051	0.827431	0.632731	0.991421	0.850655	0.537766	rvtests Zeggini	6	0.537766
ALYREF	0.894118	0.961949	0.86732	0.761914	0.892552	0.637815	rvtests Zeggini	6	0.637815
AMACR	0.871828			0.892993	0.846753	0.814971	rvtests Zeggini	4	0.814971
AMBN	0.0433392			0.642753	0.366092	0.631884	PLINK permutation	4	0.0433392
AMN	0.508253	0.688139	0.907516	0.545157	0.392856	0.113149	rvtests Zeggini	6	0.113149
AMPD2	0.636873	0.764332	0.568351	0.4364	0.531188	0.215355	rvtests Zeggini	6	0.215355
AMPD3	0.527157	0.449412	0.939768	0.801801	0.702346	0.830287	regenie ADD	6	0.449412
AMT	0.0248657	0.304194	0.0107748	0.0402038	0.00552765	0.0255825	rvtests SKATO	6	0.00552765
ANK3	0.438303	0.298956	0.384146	0.89866	0.499333	0.905448	regenie ADD	6	0.298956
ANKH	0.206837	0.527943	0.485173	0.0998178	0.0978927	0.108244	rvtests SKATO	6	0.0978927
ANKRD1	0.412381	0.644038	0.549906	0.720704	0.819421	0.422286	PLINK permutation	6	0.412381
ANKRD11	0.265508	0.0928724	0.542741	0.141892	0.17613	0.329853	regenie ADD	6	0.0928724
ANKRD55	0.207991	0.716051	0.313842	0.243431	0.177601	0.301075	rvtests SKATO	6	0.177601
ANKS6	0.987774	0.696173	0.249669	0.901404	0.894607	0.768529	regenie ADD	6	0.249669
ANLN	0.983955	0.954333	0.291878	0.571205	0.685289	0.23954	rvtests Zeggini	6	0.23954
ANO10	0.626929	0.600661	0.490295	0.912185	0.62983	0.388411	rvtests Zeggini	6	0.388411
ANO3	0.489075	0.460458	0.8806	0.431602	0.630415	0.521332	rvtests FdFp	6	0.431602
ANO5	0.11814	0.213889	0.774744	0.120812	0.117309	0.0648246	rvtests Zeggini	6	0.0648246
ANTXR1	0.790835	0.911347	0.456528	0.951554	0.918343	0.794481	regenie ADD	6	0.456528
ANTXR2	0.751871	0.865968	0.774052	0.868694	0.64292	0.88143	rvtests SKATO	6	0.64292
AP1S1	0.259978	0.59308	0.597035	0.149402	0.128192	0.0588805	rvtests Zeggini	6	0.0588805
AP1S2	0.911367	0.951481	0.391058	0.622761	0.818882	0.217994	rvtests Zeggini	6	0.217994
AP1S3	0.318487	0.4797	0.176613	0.088846	0.166329	0.147378	rvtests FdFp	6	0.088846
AP2S1	0.939627	0.830391	0.348414	0.751754	0.918209	0.598388	regenie ADD	6	0.348414
AP3B1	0.549732	0.208015	0.842324	0.306224	0.270796	0.26	regenie ADD	6	0.208015
AP4S1	0.337521	0.246831	0.230242	0.438805	0.409991	0.737352	regenie ADD	6	0.230242
APC	0.0175054	0.743797	0.104347	0.00491642	0.00640184	0.0192473	rvtests FdFp	6	0.00491642
APOA5	0.837122			0.754157	0.860464	0.979406	rvtests FdFp	4	0.754157
APOB	0.84861			0.771224	0.809359	0.385889	rvtests Zeggini	4	0.385889
APOE	0.371831	0.928598	0.995464	0.570554	0.498984	0.561251	PLINK permutation	6	0.371831
APRT	0.796886	0.961327	0.701973	0.659212	0.679875	0.659737	rvtests FdFp	6	0.659212
APTX				0.0897903	0.242415	0.336546	rvtests FdFp	3	0.0897903
AQP2	0.0160055	0.745067	0.178411	0.053784	0.0142283	0.00962287	rvtests Zeggini	6	0.00962287
AR	0.928189	0.752875	0.476512	0.999573	0.938661	0.948783	regenie ADD	6	0.476512
ARFGEF2	0.281967	0.335862	0.210872	0.13165	0.122952	0.100796	rvtests Zeggini	6	0.100796
ARID1A				0.332344	0.259261	0.250459	rvtests Zeggini	3	0.250459
ARID1B	0.576703	0.964289	0.989267	0.139351	0.183541	0.656964	rvtests FdFp	6	0.139351
ARL6IP1	0.0991623			0.11022	0.109909	0.131727	PLINK permutation	4	0.0991623
ARMC5				0.358552	0.552081	0.644441	rvtests FdFp	3	0.358552
ARNT2				0.335303	0.48979	0.493883	rvtests FdFp	3	0.335303
ARSA	0.653962	0.0681659	0.510707	0.309293	0.4074	0.85794	regenie ADD	6	0.0681659
ARSB	0.576703	0.833602	0.508075	0.82972	0.759069	0.824333	regenie ADD	6	0.508075
ARSL	0.908119			0.440469	0.625467	0.411432	rvtests Zeggini	4	0.411432
ASAH1	0.465811	0.288316	0.683875	0.51058	0.76521	0.753344	regenie ADD	6	0.288316
ASCC1	0.660232	0.885011	0.721686	0.667443	0.996384	0.593331	rvtests Zeggini	6	0.593331
ASCL1	0.619673			0.674781	0.643417	0.930072	PLINK permutation	4	0.619673
ASNS	0.268815			0.688891	0.466218	0.507635	PLINK permutation	4	0.268815
ASPA	0.97277	0.882803	0.55074	0.469773	0.777544	0.244436	rvtests Zeggini	6	0.244436
ASPH	0.185992	0.298831	0.361654	0.333106	0.569814	0.327084	PLINK permutation	6	0.185992
ASPM				0.144415	0.163953	0.154175	rvtests FdFp	3	0.144415
ASPSCR1	0.903777	0.725662	0.681923	0.734895	0.886097	0.53319	rvtests Zeggini	6	0.53319
ASS1	0.827079	0.550553	0.577436	0.506276	0.894992	0.787324	rvtests FdFp	6	0.506276
ASXL1	0.126874			0.317622	0.44226	0.800682	PLINK permutation	4	0.126874
ASXL3	0.00351559	0.802459	0.28365	0.000732568	0.000458857	0.00350304	rvtests SKATO	6	0.000458857
ATCAY	0.358402	0.995328	0.212705	0.257295	0.406097	0.300869	regenie ADD	6	0.212705
ATG7	0.67184	0.334517	0.114361	0.468143	0.544127	0.769225	regenie ADD	6	0.114361
ATIC	0.764051	0.890705	0.522664	0.74257	0.813561	0.472021	rvtests Zeggini	6	0.472021
ATL3	0.519578			0.327033	0.746865	0.569571	rvtests FdFp	4	0.327033
ATN1	0.196402			0.442546	0.658914	0.570206	PLINK permutation	4	0.196402
ATOH7	0.210296			0.187708	0.199901	0.203067	rvtests FdFp	4	0.187708
ATP11A	0.868337	0.788159	0.89527	0.325269	0.395476	0.390242	rvtests FdFp	6	0.325269
ATP13A2	0.721267	0.160971	0.642032	0.574094	0.629213	0.668378	regenie ADD	6	0.160971
ATP1A3	0.505388	0.877788	0.186359	0.577918	0.525929	0.467399	regenie ADD	6	0.186359
ATP2A1	0.0391431			0.685984	0.0429599	0.859832	PLINK permutation	4	0.0391431
ATP2A2	0.213745			0.591228	0.273851	0.950216	PLINK permutation	4	0.213745
ATP2B3	0.971851	0.346311	0.00526522	0.359303	0.760935	0.804361	regenie ADD	6	0.00526522
ATP5F1A	0.284147	0.0613681	0.641567	0.166382	0.262701	0.391672	regenie ADD	6	0.0613681
ATP6AP2	0.771866			0.933999	0.830057	0.993534	PLINK permutation	4	0.771866
ATP6V0A4	0.526211	0.940922	0.0197253	0.621476	0.734876	0.603932	regenie ADD	6	0.0197253
ATP7A	0.893989	0.447267	0.269179	0.223186	0.429929	0.278818	rvtests FdFp	6	0.223186
ATP7B	0.0862655	0.222165	0.109028	0.356247	0.344983	0.396934	PLINK permutation	6	0.0862655
ATP8A2	0.332257	0.12867	0.311	0.223906	0.190875	0.216867	regenie ADD	6	0.12867
ATP8B1	0.648577	0.0995325	0.483461	0.847585	0.888317	0.825666	regenie ADD	6	0.0995325
ATR	0.876961	0.991436	0.231968	0.594858	0.659496	0.822756	regenie ADD	6	0.231968
ATRX	0.980617	0.695167	0.174072	0.320199	0.435195	0.151773	rvtests Zeggini	6	0.151773
ATXN1	0.449159	0.339119	0.330175	0.317144	0.43827	0.419641	rvtests FdFp	6	0.317144
ATXN10	0.809837	0.138142	0.821725	0.996581	0.901223	0.894452	regenie ADD	6	0.138142
ATXN2	0.875236	0.835017	0.719231	0.541786	0.726149	0.719803	rvtests FdFp	6	0.541786
ATXN3	0.557205	0.217189	0.755381	0.297288	0.571205	0.565563	regenie ADD	6	0.217189
ATXN7	0.163448	0.794552	0.240558	0.367922	0.386554	0.190128	PLINK permutation	6	0.163448
ATXN8	0.45309	0.900859	0.29166	0.915255	0.685507	0.927368	regenie ADD	6	0.29166
AUH	0.542233	0.273138	0.118863	0.651486	0.518978	0.323444	regenie ADD	6	0.118863
AUTS2	0.64138	0.127162	0.109399	0.405502	0.57974	0.731131	regenie ADD	6	0.109399
AVP	0.861704			0.629192	0.767265	0.603978	rvtests Zeggini	4	0.603978
B3GALT6	0.399376			0.124997	0.161248	0.1234	rvtests Zeggini	4	0.1234
B3GAT3	0.744896	0.183567	0.801375	0.929143	0.713547	0.546678	regenie ADD	6	0.183567
B3GLCT	0.0718233	0.0922474	0.3688	0.0562304	0.0628309	0.0223524	rvtests Zeggini	6	0.0223524
B4GALNT1	0.527157	0.745907	0.931154	0.838555	0.570003	0.332635	rvtests Zeggini	6	0.332635
B4GALT1	0.141654	0.508594	0.853333	0.455312	0.0952147	0.0592533	rvtests Zeggini	6	0.0592533
B4GALT7	0.97369	0.847401	0.389513	0.29087	0.463372	0.64986	rvtests FdFp	6	0.29087
B9D1	0.178921	0.242771	0.797743	0.409857	0.125305	0.547547	rvtests SKATO	6	0.125305
BAAT	0.302547	0.150789	0.66783	0.582113	0.532106	0.455854	regenie ADD	6	0.150789
BANK1	0.415392	0.585083	0.301966	0.96677	0.513293	0.727124	regenie ADD	6	0.301966
BAP1	0.535651	0.364194	0.194705	0.0884837	0.154735	0.0939411	rvtests FdFp	6	0.0884837
BBIP1	0.807248	0.911041	0.425109	0.623496	0.988257	0.606428	regenie ADD	6	0.425109
BBS10	0.497728	0.468195	0.136395	0.0313489	0.234745	0.803675	rvtests FdFp	6	0.0313489
BCKDHA				0.582426	0.636934	0.367899	rvtests Zeggini	3	0.367899
BCKDK	0.730911	0.610957	0.920124	0.228777	0.26605	0.188027	rvtests Zeggini	6	0.188027
BCO1	0.0611328	0.513451	0.458226	0.19711	0.066359	0.25556	PLINK permutation	6	0.0611328
BCOR	0.695718			0.148443	0.233722	0.294457	rvtests FdFp	4	0.148443
BCR	0.739657	0.305591	0.848596	0.856456	0.65719	0.884552	regenie ADD	6	0.305591
BCS1L	0.528102			0.844893	0.522661	0.60157	rvtests SKATO	4	0.522661
BDNF	0.0447299	0.682568	0.121684	0.679247	0.125939	0.0320081	rvtests Zeggini	6	0.0320081
BEAN1	0.745768	0.985413	0.328221	0.482721	0.5211	0.841319	regenie ADD	6	0.328221
BEST1	0.07973	0.0576494	0.0757153	0.0962305	0.105888	0.349715	regenie ADD	6	0.0576494
BHLHA9	0.292835	0.496968	0.276433	0.284736	0.191683	0.0248515	rvtests Zeggini	6	0.0248515
BIN1	0.729159	0.159192	0.923094	0.201241	0.270133	0.63013	regenie ADD	6	0.159192
BLM	0.461907			0.613369	0.504798	0.667972	PLINK permutation	4	0.461907
BLOC1S3	0.0849629			0.145083	0.700466	0.439093	PLINK permutation	4	0.0849629
BLVRA	0.587771	0.591566	0.358358	0.39638	0.53095	0.363627	regenie ADD	6	0.358358
BMP4	0.259978			0.73366	0.216662	0.601687	rvtests SKATO	4	0.216662
BMPER	0.772733	0.305137	0.320699	0.420694	0.371156	0.307849	regenie ADD	6	0.305137
BMPR1A	0.529992			0.534003	0.61196	0.550541	PLINK permutation	4	0.529992
BMPR1B	0.995669	0.65969	0.514951	0.732842	0.937896	0.965894	regenie ADD	6	0.514951
BMPR2	0.0447299			0.176224	0.120078	0.77724	PLINK permutation	4	0.0447299
BOLA3	0.78824	0.492074	0.764531	0.875706	0.856727	0.882563	regenie ADD	6	0.492074
BPGM	0.338572	0.276716	0.189137	0.701904	0.215119	0.751459	regenie ADD	6	0.189137
BPNT2	0.653065	0.538433	0.995323	0.222717	0.314089	0.116578	rvtests Zeggini	6	0.116578
BRAF	0.44719			0.164096	0.235538	0.0247441	rvtests Zeggini	4	0.0247441
BRAT1	0.634165	0.306707	0.90097	0.443518	0.67264	0.33729	regenie ADD	6	0.306707
BRCA1	0.307808	0.397033	0.686875	0.663308	0.124777	0.0337102	rvtests Zeggini	6	0.0337102
BRCC3	0.262193			0.574411	0.448989	0.715792	PLINK permutation	4	0.262193
BRD4	0.883868	0.955529	0.23393	0.53326	0.684613	0.804895	regenie ADD	6	0.23393
BRF1	0.279784	0.943956	0.906051	0.866262	0.685626	0.616068	PLINK permutation	6	0.279784
BRWD3	0.706313	0.938968	0.481934	0.67606	0.390167	0.361485	rvtests Zeggini	6	0.361485
BSCL2	0.952055			0.823147	0.898569	0.709831	rvtests Zeggini	4	0.709831
BTD	0.125632			0.00571672	0.0321235	0.0467337	rvtests FdFp	4	0.00571672
BTRC	0.895975	0.264016	0.128413	0.754103	0.323554	0.406964	regenie ADD	6	0.128413
C12ORF57	0.0810417			0.0119239	0.00750442	0.0146268	rvtests SKATO	4	0.00750442
C19ORF12	0.675402			0.808035	0.766531	0.984021	PLINK permutation	4	0.675402
C1QTNF3-	0.884731	0.613201	0.319104	0.850741	0.903488	0.890811	regenie ADD	6	0.319104
C1QTNF3-AMACR	0.889917			0.850741	0.927671	0.890811	rvtests FdFp	4	0.850741
CA12	0.970018	0.530397	0.665762	0.513107	0.853849	0.703532	rvtests FdFp	6	0.513107
CA2	0.88793			0.575855	0.728558	0.509587	rvtests Zeggini	4	0.509587
CA5A	0.771866	0.854996	0.581358	0.763397	0.885223	0.741653	regenie ADD	6	0.581358
CACNA1A	0.820185	0.429952	0.324097	0.805913	0.988954	0.985996	regenie ADD	6	0.324097
CACNA1B	0.761444	0.970825	0.731007	0.571156	0.606891	0.302015	rvtests Zeggini	6	0.302015
CACNA1C	0.164646	0.224458	0.832701	0.109759	0.234514	0.263512	rvtests FdFp	6	0.109759
CACNA1D	0.0678296	0.432497	0.319587	0.844458	0.461907	0.449606	PLINK permutation	6	0.0678296
CACNA1F	0.493887	0.379004	0.322074	0.620314	0.543145	0.43757	regenie ADD	6	0.322074
CACNA1S	0.238756	0.788702	0.772056	0.743191	0.674292	0.943168	PLINK permutation	6	0.238756
CACNB4	0.557205	0.487443	0.32428	0.94634	0.755605	0.479354	regenie ADD	6	0.32428
CACNG2	0.656651	0.341363	0.797321	0.0751863	0.0761511	0.036772	rvtests Zeggini	6	0.036772
CALM1	0.359439			0.284339	0.340735	0.691313	rvtests FdFp	4	0.284339
CAMTA1	0.0189961	0.0341566	0.168784	0.124427	0.00301354	0.0521568	rvtests SKATO	6	0.00301354
CAPN3	0.405437	0.697262	0.0366356	0.37507	0.255947	0.882291	regenie ADD	6	0.0366356
CAPN5	0.708076			0.405309	0.45545	0.473575	rvtests FdFp	4	0.405309
CARD9	0.368742	0.866519	0.0950356	0.628048	0.704056	0.564597	regenie ADD	6	0.0950356
CASK	0.190682			0.792792	0.171145	0.865309	rvtests SKATO	4	0.171145
CASQ1	0.352167	0.102866	0.126695	0.414404	0.348171	0.952655	regenie ADD	6	0.102866
CASR	0.211447	0.8349	0.771175	0.705028	0.830956	0.440204	PLINK permutation	6	0.211447
CAST	0.136748	0.38144	0.771717	0.205841	0.25429	0.384972	PLINK permutation	6	0.136748
CAV1	0.84861	0.675274	0.911977	0.630522	0.760743	0.602904	rvtests Zeggini	6	0.602904
CAV3	0.569295	0.758092	0.658445	0.640437	0.709076	0.63066	PLINK permutation	6	0.569295
CAVIN1	0.263299	0.0646224	0.277352	0.145262	0.28459	0.379957	regenie ADD	6	0.0646224
CBS	0.486183	0.0233221	0.659904	0.95158	0.857682	0.848483	regenie ADD	6	0.0233221
CC2D2A	0.594203	0.461398	0.190426	0.429942	0.295461	0.442287	regenie ADD	6	0.190426
CCDC39	0.770998	0.723979	0.992721	0.85653	0.989673	0.979749	regenie ADD	6	0.723979
CCDC40	0.70455	0.268632	0.358454	0.529573	0.768399	0.387113	regenie ADD	6	0.268632
CCDC65	0.0488795			0.0572841	0.456737	0.30887	PLINK permutation	4	0.0488795
CCDC78	0.548796			0.388803	0.423498	0.962248	rvtests FdFp	4	0.388803
CCDC8	0.721267			0.866824	0.627419	0.541085	rvtests Zeggini	4	0.541085
CCDC88C	0.306843	0.367865	0.361643	0.53705	0.319312	0.828598	PLINK permutation	6	0.306843
CCN2	0.97009			0.900046	0.991603	0.298289	rvtests Zeggini	4	0.298289
CCN6	0.532823			0.459478	0.520475	0.780311	rvtests FdFp	4	0.459478
CCNO	0.454072			0.37197	0.425904	0.291072	rvtests Zeggini	4	0.291072
CCNQ	0.729159	0.986986	0.919367	0.754584	0.857293	0.676024	rvtests Zeggini	6	0.676024
CCT5	0.70102			0.456684	0.602413	0.654582	rvtests FdFp	4	0.456684
CDC73	0.247732			0.512191	0.819571	0.761089	PLINK permutation	4	0.247732
CDH3	0.397351	0.145354	0.878122	0.539106	0.662648	0.511007	regenie ADD	6	0.145354
CDIN1	0.185992	0.324837	0.244604	0.109622	0.502086	0.436005	rvtests FdFp	6	0.109622
CDK5	0.261086			0.613226	0.709259	0.632283	PLINK permutation	4	0.261086
CDKN1A	0.357365	0.894533	0.818873	0.289973	0.724407	0.282898	rvtests Zeggini	6	0.282898
CDKN1B	0.777069	0.175116	0.0976629	0.346285	0.871259	0.92976	regenie ADD	6	0.0976629
CDKN1C	0.90725			0.581779	0.733322	0.803602	rvtests FdFp	4	0.581779
CDON	0.203369	0.0236698	0.173398	0.949879	0.484897	0.572941	regenie ADD	6	0.0236698
CDT1	0.707195			0.382986	0.579752	0.948836	rvtests FdFp	4	0.382986
CEACAM3	0.834564	0.685799	0.668986	0.824118	0.921082	0.527782	rvtests Zeggini	6	0.527782
CEP120	0.741404			0.914884	0.793921	0.606014	rvtests Zeggini	4	0.606014
CEP170	0.924685	0.81624	0.225093	0.904843	0.866612	0.663199	regenie ADD	6	0.225093
CEP19	0.700137	0.52686	0.173324	0.300398	0.387236	0.764202	regenie ADD	6	0.173324
CEP41	0.130581			0.0655212	0.0679294	0.0664716	rvtests FdFp	4	0.0655212
CEP63	0.218329	0.232508	0.027471	0.425639	0.0837851	0.106431	regenie ADD	6	0.027471
CEP83	0.198729	0.516436	0.164074	0.0229264	0.0144099	0.00539552	rvtests Zeggini	6	0.00539552
CERS1	0.878687			0.957338	0.860931	0.790623	rvtests Zeggini	4	0.790623
CFAP221	0.675402	0.805375	0.165303	0.363127	0.458428	0.139853	rvtests Zeggini	6	0.139853
CFAP300	0.699254			0.563681	0.666885	0.12731	rvtests Zeggini	4	0.12731
CFAP53	0.677182	0.558693	0.965324	0.596912	0.859459	0.386401	rvtests Zeggini	6	0.386401
CFAP74	0.661127	0.856869	0.480145	0.324623	0.455353	0.822578	rvtests FdFp	6	0.324623
CFL2	0.621489	0.882552	0.320984	0.818185	0.890133	0.893192	regenie ADD	6	0.320984
CHCHD10	0.234244			0.421732	0.584622	0.282536	PLINK permutation	4	0.234244
CHD7	0.133052	0.064683	0.536417	0.374297	0.433854	0.169167	regenie ADD	6	0.064683
CHKB	0.873511	0.0852516	0.372059	0.201245	0.317902	0.47725	regenie ADD	6	0.0852516
CHL1	0.175369	0.434883	0.192704	0.185883	0.35646	0.265511	PLINK permutation	6	0.175369
CHMP1A	0.0771129	0.126648	0.928873	0.135049	0.0874567	0.35129	PLINK permutation	6	0.0771129
CHN1	0.255538	0.0503078	0.239901	0.0578221	0.149513	0.625477	regenie ADD	6	0.0503078
CHRDL1	0.436322	0.629736	0.627856	0.232567	0.335728	0.201228	rvtests Zeggini	6	0.201228
CHRM3	0.0377501	0.891665	0.0919731	0.132526	0.0365366	0.29376	rvtests SKATO	6	0.0365366
CHRNA7	0.0678296	0.283508	0.491149		0.478439		PLINK permutation	4	0.0678296
CHRNG	0.705432			0.288667	0.415073	0.102943	rvtests Zeggini	4	0.102943
CHST14	0.760574			0.773453	0.829708	0.51063	rvtests Zeggini	4	0.51063
CHST3	0.672731	0.642773	0.0677139	0.448713	0.679329	0.648069	regenie ADD	6	0.0677139
CHST6	0.816737	0.295851	0.570515	0.919567	0.82176	0.796872	regenie ADD	6	0.295851
CHST8	0.964555	0.705859	0.995885	0.951645	0.956754	0.994852	regenie ADD	6	0.705859
CHST9	0.320613	0.110221	0.280712	0.138775	0.18468	0.121796	regenie ADD	6	0.110221
CHSY1	0.691382	0.311047	0.159638	0.379815	0.56232	0.526541	regenie ADD	6	0.159638
CIDEC	0.109335			0.797931	0.328701	0.990271	PLINK permutation	4	0.109335
CILK1	0.827166			0.813378	0.950541	0.623172	rvtests Zeggini	4	0.623172
CISD2	0.99141	0.984315	0.920293	0.994624	0.918059	0.624137	rvtests Zeggini	6	0.624137
CITED2	0.419397	0.324749	0.343983	0.253749	0.310454	0.409525	rvtests FdFp	6	0.253749
CKAP2L	0.0114465	0.576288	0.740125	0.932185	0.0201842	0.880874	PLINK permutation	6	0.0114465
CLCA4	0.719511			0.971427	0.775055	0.782565	PLINK permutation	4	0.719511
CLCF1	0.558137			0.45183	0.758672	0.953811	rvtests FdFp	4	0.45183
CLCN1	0.639578	0.340604	0.0619884	0.1116	0.12547	0.109509	regenie ADD	6	0.0619884
CLCN2	0.0849629	0.774432	0.0396345	0.260481	0.104992	0.834478	regenie ADD	6	0.0396345
CLCN5	0.794293			0.849825	0.888882	0.985017	PLINK permutation	4	0.794293
CLCN7	0.524318	0.61412	0.534982	0.734299	0.745255	0.20316	rvtests Zeggini	6	0.20316
CLCNKB	0.495809	0.216038	0.713013	0.198118	0.394438	0.0454516	rvtests Zeggini	6	0.0454516
CLDN1	0.360475	0.984316	0.378661	0.196238	0.248951	0.371264	rvtests FdFp	6	0.196238
CLDN16	0.70102	0.983438	0.669261	0.566607	0.647472	0.674383	rvtests FdFp	6	0.566607
CLEC1A	0.212597	0.249929	0.794307	0.0938252	0.0734454	0.0260999	rvtests Zeggini	6	0.0260999
CLMP	0.852916	0.340997	0.705315	0.825014	0.800084	0.769864	regenie ADD	6	0.340997
CLN5	0.896914	0.918324	0.490712	0.748478	0.972957	0.787379	regenie ADD	6	0.490712
CLN6	0.331203			0.944241	0.559475	0.784874	PLINK permutation	4	0.331203
CLP1	0.266611			0.60611	0.386691	0.979374	PLINK permutation	4	0.266611
CLPB	0.471654	0.197419	0.312895	0.367575	0.4657	0.344877	regenie ADD	6	0.197419
CLPP	0.491964			0.350662	0.284176	0.538001	rvtests SKATO	4	0.284176
CLRN1	0.217185	0.927282	0.394259	0.441769	0.273628	0.574312	PLINK permutation	6	0.217185
CNBP	0.864976	0.620877	0.103895	0.95025	0.548183	0.931576	regenie ADD	6	0.103895
CNNM2	0.209144	0.21121	0.993664	0.301872	0.32744	0.253825	PLINK permutation	6	0.209144
CNTN2	0.815875	0.44027	0.447299	0.914813	0.894831	0.710387	regenie ADD	6	0.44027
COA6	0.0488795	0.0111824	0.300191	0.158937	0.188723	0.0695048	regenie ADD	6	0.0111824
COASY	0.558137			0.210068	0.250607	0.0714848	rvtests Zeggini	4	0.0714848
COG1	0.20221			0.237763	0.502023	0.355813	PLINK permutation	4	0.20221
COG4	0.909858	0.450006	0.414832	0.598359	0.733501	0.706164	regenie ADD	6	0.414832
COG5	0.78997	0.595271	0.723529	0.779186	0.860253	0.772765	regenie ADD	6	0.595271
COG6				0.397469	0.23437	0.584451	rvtests SKATO	3	0.23437
COL10A1	0.850229			0.768474	0.842474	0.575032	rvtests Zeggini	4	0.575032
COL11A1	0.170616	0.492134	0.0546521	0.260824	0.205869	0.258179	regenie ADD	6	0.0546521
COL12A1	0.783047	0.662958	0.153835	0.594197	0.768963	0.580307	regenie ADD	6	0.153835
COL17A1	0.43434	0.877483	0.160076	0.492062	0.497692	0.670145	regenie ADD	6	0.160076
COL18A1	0.968192	0.866276	0.448056	0.671985	0.816632	0.946273	regenie ADD	6	0.448056
COL1A1	0.663809			0.33323	0.363031	0.396198	rvtests FdFp	4	0.33323
COL1A2	0.392278	0.179009	0.13779	0.279177	0.326252	0.0732155	rvtests Zeggini	6	0.0732155
COL25A1	0.625117	0.638641	0.0562709	0.0688653	0.11919	0.156507	regenie ADD	6	0.0562709
COL27A1	0.892512	0.984856	0.281394	0.440225	0.651165	0.588	regenie ADD	6	0.281394
COL2A1	0.841721			0.613278	0.720358	0.515207	rvtests Zeggini	4	0.515207
COL4A1	0.404429	0.687889	0.881341	0.812128	0.578606	0.765646	PLINK permutation	6	0.404429
COL4A3	0.780448	0.490158	0.755224	0.930459	0.844684	0.809156	regenie ADD	6	0.490158
COL4A5	0.869494			0.87134	0.936266	0.902551	PLINK permutation	4	0.869494
COL4A6	0.159847	0.3575	0.125366	0.449439	0.902824	0.894211	regenie ADD	6	0.125366
COL5A1	0.133052	0.29299	0.866514	0.0930855	0.141258	0.00879913	rvtests Zeggini	6	0.00879913
COL6A2	0.821047	0.983442	0.349782	0.506256	0.698262	0.241371	rvtests Zeggini	6	0.241371
COL6A3	0.135517	0.220761	0.573109	0.169483	0.226005	0.257518	PLINK permutation	6	0.135517
COL7A1	0.613307			0.209164	0.388493	0.390636	rvtests FdFp	4	0.209164
COL8A2	0.719511	0.526178	0.917128	0.553126	0.700615	0.38119	rvtests Zeggini	6	0.38119
COL9A1	0.526211	0.307649	0.454573	0.57653	0.8441	0.691914	regenie ADD	6	0.307649
COLQ	0.211447			0.115766	0.235057	0.149844	rvtests FdFp	4	0.115766
COMP	0.174183	0.849336	0.326035	0.671757	0.548007	0.783184	PLINK permutation	6	0.174183
COMT	0.144098	0.113178	0.10958	0.133454	0.191071	0.14253	regenie ADD	6	0.10958
COPA	0.540354			0.664202	0.689647	0.558107	PLINK permutation	4	0.540354
COQ2	0.739657	0.799127	0.85551	0.934133	0.877956	0.590179	rvtests Zeggini	6	0.590179
COQ4	0.570222	0.835142	0.915439	0.498697	0.632689	0.309637	rvtests Zeggini	6	0.309637
COQ6	0.334365			0.478177	0.551519	0.873376	PLINK permutation	4	0.334365
COQ8A	0.489075	0.324447	0.281338	0.3624	0.296929	0.512095	regenie ADD	6	0.281338
COQ8B	0.00182761	0.0962546	0.17153	0.007596	0.00710974		PLINK permutation	5	0.00182761
COQ9	0.891647	0.340256	0.843909	0.390682	0.646731	0.711134	regenie ADD	6	0.340256
CORO1A				0.575597	0.463069	0.164133	rvtests Zeggini	3	0.164133
COX4I2	0.955478			0.891225	0.927622	0.89961	rvtests FdFp	4	0.891225
CPA6	0.819323	0.295514	0.953037	0.44131	0.554609	0.305932	regenie ADD	6	0.295514
CPM	0.321675	0.587598	0.493966	0.101093	0.127941	0.262538	rvtests FdFp	6	0.101093
CPN1	0.300394	0.208133	0.803946	0.821719	0.552274	0.842169	regenie ADD	6	0.208133
CPOX	0.912468	0.780296	0.576377	0.973007	0.864056	0.869012	regenie ADD	6	0.576377
CPS1	0.567439	0.168064	0.16904	0.372221	0.596149	0.396545	regenie ADD	6	0.168064
CPT1A	0.635068	0.149223	0.15295	0.978591	0.646826	0.516883	regenie ADD	6	0.149223
CPT2	0.880527			0.942976	0.906102	0.73406	rvtests Zeggini	4	0.73406
CRB2	0.269916	0.576323	0.416658	0.2398	0.600578	0.237693	rvtests Zeggini	6	0.237693
CREB3L1	0.824452	0.875104	0.3043	0.963701	0.948813	0.191852	rvtests Zeggini	6	0.191852
CRELD1	0.411376			0.0534441	0.087489	0.250648	rvtests FdFp	4	0.0534441
CRIPT	0.865751			0.411451	0.599451	0.339341	rvtests Zeggini	4	0.339341
CRPPA	0.275407	0.413899	0.0856748	0.197355	0.244419	0.724286	regenie ADD	6	0.0856748
CRYAA	0.484252	0.674118	0.395379	0.895306	0.626985	0.231248	rvtests Zeggini	6	0.231248
CRYAB	0.926639			0.991648	0.917968	0.741803	rvtests Zeggini	4	0.741803
CST3	0.894243			0.530564	0.823204	0.564377	rvtests FdFp	4	0.530564
CSTB	0.0391431	0.162249	0.00652021	0.0740574	0.0821147	0.0666239	regenie ADD	6	0.00652021
CTC1	0.571149	0.174606	0.321878	0.540861	0.605945	0.658021	regenie ADD	6	0.174606
CTDP1	0.262193	0.474731	0.11282	0.561319	0.492898	0.222662	regenie ADD	6	0.11282
CTNNA3	0.550667	0.1768	0.286851	0.383734	0.561803	0.248398	regenie ADD	6	0.1768
CTNS	0.0335018	0.0975711	0.0652556	0.00617337	0.136366	0.641493	rvtests FdFp	6	0.00617337
CTPS1	0.529047			0.303837	0.427652	0.274164	rvtests Zeggini	4	0.274164
CTSA	0.600618			0.59897	0.664411	0.495422	rvtests Zeggini	4	0.495422
CTSD	0.602357	0.342102	0.995544	0.444046	0.557473	0.457006	regenie ADD	6	0.342102
CTSF	0.973129			0.864162	0.910851	0.81814	rvtests Zeggini	4	0.81814
CTSK	0.370802			0.285797	0.959514	0.931828	rvtests FdFp	4	0.285797
CUL3	0.177738			0.108314	0.0314917	0.0915632	rvtests SKATO	4	0.0314917
CUL4B	0.230851			0.174514	0.142419	0.292025	rvtests SKATO	4	0.142419
CXCL8	0.890782	0.298562	0.759576	0.700096	0.85719	0.721306	regenie ADD	6	0.298562
CYB5A	0.510066	0.116871	0.541069	0.353603	0.848025	0.980524	regenie ADD	6	0.116871
CYB5R3	0.606012			0.673648	0.670807	0.734133	PLINK permutation	4	0.606012
CYBA	0.838276	0.50533	0.732829	0.423887	0.734097	0.760762	rvtests FdFp	6	0.423887
CYC1	0.633261	0.957463	0.892179	0.463986	0.445835	0.250334	rvtests Zeggini	6	0.250334
CYLD	0.794293			0.98096	0.80181	0.559655	rvtests Zeggini	4	0.559655
CYP11B1	0.00515326			0.0189806	0.0158266	0.0490219	PLINK permutation	4	0.00515326
CYP11B2	0.511019			0.889735	0.0827525	0.63575	rvtests SKATO	4	0.0827525
CYP17A1	0.483286	0.609083	0.336243	0.715899	0.951866	0.553302	regenie ADD	6	0.336243
CYP24A1	0.191851			0.880576	0.53635	0.741434	PLINK permutation	4	0.191851
CYP27A1	0.725654			0.873293	0.785387	0.911863	PLINK permutation	4	0.725654
CYP2C9	0.332257			0.14655	0.126159	0.0404691	rvtests Zeggini	4	0.0404691
CYP2R1	0.970805	0.516623	0.303776	0.844097	0.859168	0.648919	regenie ADD	6	0.303776
CYP2U1	0.102996			0.156514	0.237926	0.817607	PLINK permutation	4	0.102996
CYP4V2	0.411376	0.839445	0.188977	0.738864	0.376692	0.884332	regenie ADD	6	0.188977
CYP7B1	0.194187	0.197497	0.660844	0.583721	0.89787	0.809837	PLINK permutation	6	0.194187
DAG1	0.029209	0.0189279	0.0903225	0.000853512	0.0025453	0.0107989	rvtests FdFp	6	0.000853512
DBH	0.07973	0.427898	0.638606	0.643648	0.382567	0.281626	PLINK permutation	6	0.07973
DCAF17	0.922947			0.898797	0.875001	0.838947	rvtests Zeggini	4	0.838947
DCAF8	0.372859	0.151363	0.303467	0.558086	0.623183	0.224221	regenie ADD	6	0.151363
DCDC2	0.1068	0.155747	0.882435	0.15278	0.227779	0.212575	PLINK permutation	6	0.1068
DCHS1	0.953753			0.610496	0.672615	0.881025	rvtests FdFp	4	0.610496
DCLRE1C	0.932578	0.809845	0.574259	0.871979	0.846695	0.901221	regenie ADD	6	0.574259
DCN	0.524318	0.912899	0.633809	0.696637	0.421734	0.783885	rvtests SKATO	6	0.421734
DCPS	0.808974	0.972963	0.461886	0.421657	0.55644	0.678945	rvtests FdFp	6	0.421657
DCTN4	0.563723	0.500203	0.350003	0.867483	0.774902	0.808225	regenie ADD	6	0.350003
DDB2	0.547859			0.646936	0.724506	0.726063	PLINK permutation	4	0.547859
DDC	0.733537	0.732394	0.713124	0.882863	0.761272	0.430698	rvtests Zeggini	6	0.430698
DDOST	0.182462	0.943941	0.252038	0.879072	0.244386	0.368487	PLINK permutation	6	0.182462
DDR2	0.777069	0.904558	0.411344	0.352855	0.871406	0.541849	rvtests FdFp	6	0.352855
DDX59	0.790835			0.457771	0.772067	0.927086	rvtests FdFp	4	0.457771
DEPDC5	0.550667	0.628303	0.882908	0.589842	0.514487	0.568456	rvtests SKATO	6	0.514487
DES	0.0597822	0.366128	0.110983	0.019447	0.0958597	0.0763998	rvtests FdFp	6	0.019447
DGAT1	0.345907			0.101561	0.186581	0.278243	rvtests FdFp	4	0.101561
DGUOK	0.746641	0.553149	0.569721	0.670152	0.768351	0.560804	regenie ADD	6	0.553149
DHCR24	0.029209	0.308353	0.466301	0.37116	0.0377969	0.27414	PLINK permutation	6	0.029209
DHCR7	0.245494			0.0912491	0.132502	0.0716925	rvtests Zeggini	4	0.0716925
DHFR	0.169425	0.231486	0.382761	0.609784	0.158422	0.755833	rvtests SKATO	6	0.158422
DHODH	0.207991			0.37402	0.609072	0.208008	PLINK permutation	4	0.207991
DHTKD1	0.0263195	0.0353482	0.829401	0.793245	0.124668	0.594881	PLINK permutation	6	0.0263195
DIAPH1	0.885788	0.350128	0.939622	0.798713	0.960796	0.68898	regenie ADD	6	0.350128
DICER1	0.205682			0.242611	0.26535	0.161175	rvtests Zeggini	4	0.161175
DIP2B	0.0570722	0.0466546	0.931719	0.967021	0.271413	0.892884	regenie ADD	6	0.0466546
DIS3L2	0.596955	0.673862	0.743795	0.239456	0.281784	0.488149	rvtests FdFp	6	0.239456
DLAT	0.64138			0.555158	0.840649	0.504311	rvtests Zeggini	4	0.504311
DLD	0.476509	0.165612	0.276267	0.385728	0.547325	0.918121	regenie ADD	6	0.165612
DLX3	0.64138	0.55302	0.329385	0.391097	0.373029	0.380673	regenie ADD	6	0.329385
DMD	0.0277672			0.814389	0.0734652	0.819616	PLINK permutation	4	0.0277672
DMP1	0.401399	0.344151	0.726499	0.121019	0.189367	0.269019	rvtests FdFp	6	0.121019
DMRT1	0.880414	0.65583	0.575277	0.964276	0.989166	0.935148	regenie ADD	6	0.575277
DMXL2	0.88646	0.96841	0.439004	0.863507	0.859611	0.576605	regenie ADD	6	0.439004
DNA2	0.64678	0.659752	0.181923	0.4826	0.386386	0.346316	regenie ADD	6	0.181923
DNAAF1	0.029209	0.46129	0.670017	0.823611	0.048483	0.845118	PLINK permutation	6	0.029209
DNAAF2	0.892375			0.905259	0.958462	0.955709	PLINK permutation	4	0.892375
DNAAF4	0.317422	0.972909	0.607584	0.616125	0.115245	0.303594	rvtests SKATO	6	0.115245
DNAAF5	0.506344	0.574384	0.261264	0.847511	0.626975	0.503127	regenie ADD	6	0.261264
DNAAF6	0.898096			0.799188	0.916828	0.814531	rvtests FdFp	4	0.799188
DNAH1	0.504432	0.112876	0.0920819	0.0246892	0.0542894	0.0493204	rvtests FdFp	6	0.0246892
DNAH11	0.0502556	0.163609	0.657957	0.0810823	0.173638	0.0714725	PLINK permutation	6	0.0502556
DNAH14	0.905513	0.578404	0.638071	0.812532	0.892666	0.611075	regenie ADD	6	0.578404
DNAH5	0.00833941	0.014949	0.815197	0.227069	0.217647	0.317956	PLINK permutation	6	0.00833941
DNAH9	0.120644	0.76654	0.638611	0.102725	0.179366	0.0772675	rvtests Zeggini	6	0.0772675
DNAI1	0.0691634			0.0513148	0.0557342	0.124129	rvtests FdFp	4	0.0513148
DNAI2	0.715997	0.846704	0.611908	0.513104	0.572296	0.914014	rvtests FdFp	6	0.513104
DNAJB2	0.0461168	0.112778	0.137442	0.00411591	0.00840674	0.00481877	rvtests FdFp	6	0.00411591
DNAJB6	0.491002	0.675308	0.240622	0.24172	0.189278	0.534126	rvtests SKATO	6	0.189278
DNAJC3	0.00675843	0.591154	0.374033	0.0388836	0.00700119	0.0106359	PLINK permutation	6	0.00675843
DNAJC5				0.192336	0.281409	0.0924667	rvtests Zeggini	3	0.0924667
DNAL1	0.162249			0.168289	0.0996554	0.0631269	rvtests Zeggini	4	0.0631269
DNASE1L3	0.921187	0.384095	0.440139	0.629321	0.782529	0.812267	regenie ADD	6	0.384095
DNM2	0.403419	0.364497	0.507307	0.525392	0.466989	0.536085	regenie ADD	6	0.364497
DNMT1	0.402409	0.736749	0.834613	0.824231	0.61079	0.695484	PLINK permutation	6	0.402409
DNMT3A	0.499646	0.0659718	0.397757	0.39559	0.667399	0.735084	regenie ADD	6	0.0659718
DOCK2	0.00990103	0.919897	0.930817	0.206831	0.00533874	0.173649	rvtests SKATO	6	0.00533874
DOCK7	0.892512	0.346177	0.701266	0.629636	0.79551	0.858694	regenie ADD	6	0.346177
DOCK8	0.805522	0.848826	0.749062	0.61865	0.781274	0.658286	rvtests FdFp	6	0.61865
DOK7	0.0875659	0.0386129	0.900131	0.768605	0.920921	0.935376	regenie ADD	6	0.0386129
DOLK	0.929066	0.599787	0.476448	0.620105	0.771299	0.756872	regenie ADD	6	0.476448
DPAGT1	0.548796	0.909697	0.416636	0.890391	0.667429	0.962046	regenie ADD	6	0.416636
DPM2				0.717479	0.767544	0.537112	rvtests Zeggini	3	0.537112
DPM3	0.102996			0.670499	0.077004	0.781599	rvtests SKATO	4	0.077004
DPP6	0.611486			0.517918	0.801931	0.773007	rvtests FdFp	4	0.517918
DPP9	0.31955			0.493121	0.498385	0.269521	rvtests Zeggini	4	0.269521
DPYD	0.0810417	0.0265901	0.803194	0.00699659	0.0314338	0.0213095	rvtests FdFp	6	0.00699659
DPYS	0.294999			0.591163	0.472961	0.715457	PLINK permutation	4	0.294999
DRC1				0.866603	0.824888	0.96391	rvtests SKATO	3	0.824888
DRD2	0.539415	0.70318	0.714617	0.574549	0.563221	0.534853	rvtests Zeggini	6	0.534853
DSC2	0.263299	0.186856	0.525168	0.88928	0.629462	0.793094	regenie ADD	6	0.186856
DSC3	0.67896	0.326769	0.439014	0.542457	0.736681	0.442596	regenie ADD	6	0.326769
DSE	0.217185	0.478197	0.053457	0.688801	0.214228	0.138203	regenie ADD	6	0.053457
DSG1	0.279784	0.0901985	0.872765	0.370336	0.582611	0.198401	regenie ADD	6	0.0901985
DSP	0.834832			0.894468	0.793645	0.708536	rvtests Zeggini	4	0.708536
DST	0.574853	0.314475	0.132429	0.523661	0.671835	0.817323	regenie ADD	6	0.132429
DTNBP1	0.0363387	0.17096	0.556091	0.175529	0.0762631	0.074456	PLINK permutation	6	0.0363387
DYM	0.012978	0.158078	0.754144	0.0300937	0.00697682	0.0293237	rvtests SKATO	6	0.00697682
DYNC1H1	0.339622			0.457719	0.325945	0.473653	rvtests SKATO	4	0.325945
DYNC2H1	0.493887	0.168478	0.310652	0.985492	0.817937	0.898989	regenie ADD	6	0.168478
DYNC2I1	0.870061	0.512994	0.47009	0.823697	0.888535	0.839153	regenie ADD	6	0.47009
DYNC2I2	0.977391	0.352511	0.374421	0.68633	0.828754	0.862429	regenie ADD	6	0.352511
DYNLT2B	0.630549	0.247872	0.745746	0.5926	0.643228	0.480784	regenie ADD	6	0.247872
DYRK1B	0.848023	0.767406	0.78712	0.934017	0.988156	0.976183	regenie ADD	6	0.767406
DYSF	0.0461168	0.311874	0.333236	0.25199	0.0378762	0.338589	rvtests SKATO	6	0.0378762
EARS2	0.423394	0.0714137	0.0414578	0.223041	0.247802	0.272433	regenie ADD	6	0.0414578
ECE1	0.67896			0.367948	0.458454	0.281813	rvtests Zeggini	4	0.281813
ECEL1	0.335418			0.00833406	0.00391798	0.45685	rvtests SKATO	4	0.00391798
ECM1	0.780448	0.383904	0.402212	0.49391	0.719676	0.706226	regenie ADD	6	0.383904
EDA2R	0.321675	0.537346	0.390669	0.274944	0.205759	0.180381	rvtests Zeggini	6	0.180381
EDAR	0.177738	0.223496	0.799559	0.288399	0.353146	0.331066	PLINK permutation	6	0.177738
EDN3	0.486183			0.449852	0.595337	0.665344	rvtests FdFp	4	0.449852
EDNRB	0.180103	0.183174	0.342454	0.113546	0.149422	0.588118	rvtests FdFp	6	0.113546
EEA1	0.62874	0.135189	0.243784	0.457666	0.712519	0.3574	regenie ADD	6	0.135189
EEF2	0.914209	0.700362	0.738983	0.99932	0.889138	0.815904	regenie ADD	6	0.700362
EHHADH	0.157439	0.0842179	0.306367	0.146072	0.205709	0.114597	regenie ADD	6	0.0842179
EHMT1				0.439895	0.449419	0.586022	rvtests FdFp	3	0.439895
EIF2AK3	0.206837			0.298428	0.216144	0.315158	PLINK permutation	4	0.206837
EIF2AK4	0.0557125	0.513053	0.311447	0.135847	0.0630631	0.16321	PLINK permutation	6	0.0557125
EIF4A3	0.613307	0.886793	0.278876	0.214254	0.295072	0.421741	rvtests FdFp	6	0.214254
ELAC2	0.515779	0.25293	0.634817	0.523992	0.903874	0.763418	regenie ADD	6	0.25293
ELF4	0.155026			0.619089	0.456496	0.611003	PLINK permutation	4	0.155026
ELN	0.679849	0.0866677	0.658676	0.161424	0.312551	0.131532	regenie ADD	6	0.0866677
ELOVL5	0.44127	0.13732	0.186591	0.173279	0.25236	0.108021	rvtests Zeggini	6	0.108021
ELP1	0.633261	0.993927	0.785989	0.409024	0.643256	0.35383	rvtests Zeggini	6	0.35383
ELP4	0.650373	0.380666	0.187643	0.454969	0.867926	0.499214	regenie ADD	6	0.187643
EMG1	0.066493			0.602925	0.0455428	0.308937	rvtests SKATO	4	0.0455428
EMP2	0.769262	0.0964126	0.907941	0.692401	0.974596	0.858548	regenie ADD	6	0.0964126
ENO3	0.0624804			0.0352134	0.0441013	0.0030484	rvtests Zeggini	4	0.0030484
ENPP1	0.113125	0.570196	0.225893	0.0973828	0.102242	0.0515447	rvtests Zeggini	6	0.0515447
EP300	0.511972			0.109719	0.32646	0.128975	rvtests FdFp	4	0.109719
EPB41	0.0144973			0.596889	0.0192017	0.904256	PLINK permutation	4	0.0144973
EPG5	0.316357			0.106536	0.140086	0.0563453	rvtests Zeggini	4	0.0563453
EPHX1	0.657547			0.120474	0.209694	0.037892	rvtests Zeggini	4	0.037892
ERCC1	0.0570722	0.689829	0.0974327	0.0739992	0.0502054	0.0195804	rvtests Zeggini	6	0.0195804
ERCC2	0.529992			0.716431	0.570285	0.86586	PLINK permutation	4	0.529992
ERCC3	0.855499			0.123247	0.181113	0.10915	rvtests Zeggini	4	0.10915
ERCC6				0.186898	0.406489	0.244843	rvtests FdFp	3	0.186898
ERCC6L2	0.303622	0.927624	0.31013	0.315081	0.289751	0.318007	rvtests SKATO	6	0.289751
ERF	0.473597			0.879685	0.295076	0.560119	rvtests SKATO	4	0.295076
ETFA	0.331203			0.413582	0.823012	0.282363	rvtests Zeggini	4	0.282363
ETHE1	0.60875			0.59332	0.752897	0.707272	rvtests FdFp	4	0.59332
ETV6	0.307808	0.409063	0.062369	0.357987	0.334269	0.350266	regenie ADD	6	0.062369
EVC	0.145318	0.765702	0.149464	0.0484756	0.0419897	0.269365	rvtests SKATO	6	0.0419897
EVC2	0.146536	0.476442	0.271336	0.0150991	0.0131238	0.00578528	rvtests Zeggini	6	0.00578528
EXPH5	0.400388			0.870436	0.278125	0.488062	rvtests SKATO	4	0.278125
EXT1	0.490039	0.568824	0.212216	0.964943	0.814123	0.714161	regenie ADD	6	0.212216
EYA1	0.614218	0.979638	0.249653	0.0968675	0.107107	0.188709	rvtests FdFp	6	0.0968675
EYA4	0.699254	0.582607	0.444933	0.147963	0.138675	0.278657	rvtests SKATO	6	0.138675
EZH2	0.247732	0.00889766	0.552122	0.169535	0.292638	0.579434	regenie ADD	6	0.00889766
FA2H	0.681626	0.172857	0.276094	0.474076	0.679292	0.640065	regenie ADD	6	0.172857
FAH	0.198729	0.354611	0.0771683	0.161399	0.164672	0.104406	regenie ADD	6	0.0771683
FAM111A	0.37594			0.454466	0.580607	0.620116	PLINK permutation	4	0.37594
FAM111B	0.56651			0.795626	0.652647	0.938671	PLINK permutation	4	0.56651
FAM13A	0.0914542	0.369293	0.374096	0.169435	0.272839	0.307418	PLINK permutation	6	0.0914542
FAM20A	0.431361			0.425571	0.494246	0.231967	rvtests Zeggini	4	0.231967
FAM20C	0.906381	0.758692	0.621739	0.940831	0.863372	0.990545	regenie ADD	6	0.621739
FAN1	0.650373	0.89129	0.0769833	0.917442	0.740193	0.598235	regenie ADD	6	0.0769833
FANCC	0.381063			0.614636	0.600128	0.619055	PLINK permutation	4	0.381063
FAR1	0.744023			0.784273	0.949168	0.810201	PLINK permutation	4	0.744023
FARS2	0.760574	0.841705	0.127029	0.165001	0.233058	0.273197	regenie ADD	6	0.127029
FAT4	0.222897	0.613128	0.771469	0.875666	0.162208	0.255207	rvtests SKATO	6	0.162208
FBLN1	0.389227	0.26487	0.616759	0.604138	0.694084	0.658251	regenie ADD	6	0.26487
FBLN5	0.0991623	0.0372288	0.737682	0.920891	0.560521	0.477736	regenie ADD	6	0.0372288
FBN1	0.659337	0.634007	0.223136	0.183741	0.173214	0.130363	rvtests Zeggini	6	0.130363
FBN2	0.242129	0.924209	0.42659	0.952947	0.239621	0.356987	rvtests SKATO	6	0.239621
FBP1	0.744023			0.860277	0.863354	0.960843	PLINK permutation	4	0.744023
FBXL4	0.484252			0.326651	0.432611	0.286924	rvtests Zeggini	4	0.286924
FBXO7	0.916824	0.879131	0.349644	0.823305	0.944125	0.791552	regenie ADD	6	0.349644
FDPS	0.473597			0.39735	0.411192	0.360059	rvtests Zeggini	4	0.360059
FERMT1	0.355288			0.583471	0.578263	0.593266	PLINK permutation	4	0.355288
FERMT3	0.555339	0.905724	0.813798	0.825971	0.638506	0.684519	PLINK permutation	6	0.555339
FGD4	0.0953109	0.303474	0.0428529	0.822521	0.0437745	0.0140457	rvtests Zeggini	6	0.0140457
FGF10	0.37594	0.983129	0.465247	0.236713	0.880176	0.768154	rvtests FdFp	6	0.236713
FGF20	0.280876	0.606834	0.637582	0.425985	0.643412	0.852118	PLINK permutation	6	0.280876
FGF23				0.138478	0.557473	0.311098	rvtests FdFp	3	0.138478
FGF3	0.662915			0.473238	0.579296	0.577479	rvtests FdFp	4	0.473238
FGF5	0.259978	0.165883	0.233545	0.398081	0.563077	0.171938	regenie ADD	6	0.165883
FGFR1	0.134285	0.116009	0.566192	0.0729162	0.254466	0.379255	rvtests FdFp	6	0.0729162
FGFR2	0.957338			0.382066	0.660988	0.429086	rvtests FdFp	4	0.382066
FGFR3	0.111864			0.837254	0.263181	0.577334	PLINK permutation	4	0.111864
FH	0.815012			0.252788	0.38758	0.262954	rvtests FdFp	4	0.252788
FHL1	0.827805			0.753438	0.818331	0.978628	rvtests FdFp	4	0.753438
FIG4	0.161049	0.807055	0.16567	0.0596131	0.0467429	0.0308129	rvtests Zeggini	6	0.0308129
FKRP	0.763182	0.114636	0.70639	0.837562	0.947932	0.670263	regenie ADD	6	0.114636
FKTN	0.0678296			0.0221562	0.0191964	0.104401	rvtests SKATO	4	0.0191964
FLCN	0.225174	0.118057	0.17019	0.412855	0.432573	0.854293	regenie ADD	6	0.118057
FLI1	0.189511	0.703884	0.332495	0.383227	0.269012	0.511362	PLINK permutation	6	0.189511
FLNB	0.351125	0.146995	0.520213	0.599803	0.646835	0.502886	regenie ADD	6	0.146995
FLT1	0.1106	0.712115	0.213998	0.437324	0.181104	0.0332458	rvtests Zeggini	6	0.0332458
FLVCR1	0.277597			0.578198	0.51806	0.671362	PLINK permutation	4	0.277597
FLVCR2	0.233114	0.728452	0.374261	0.990529	0.327232	0.600529	PLINK permutation	6	0.233114
FMO3	0.344861			0.267666	0.286484	0.11966	rvtests Zeggini	4	0.11966
FMR1	0.767526			0.447743	0.59253	0.671441	rvtests FdFp	4	0.447743
FOLR1	0.29608			0.829981	0.205786	0.46109	rvtests SKATO	4	0.205786
FOS	0.934337	0.948145	0.314369	0.336872	0.568696	0.35743	regenie ADD	6	0.314369
FOXC1	0.489075	0.699466	0.73818	0.331168	0.886427	0.76125	rvtests FdFp	6	0.331168
FOXC2	0.174183			0.217219	0.347089	0.184857	PLINK permutation	4	0.174183
FOXE1	0.0584287	0.468222	0.601313	0.0182471	0.851274	0.898794	rvtests FdFp	6	0.0182471
FOXF1	0.707195	0.438604	0.981994	0.71875	0.825127	0.374869	rvtests Zeggini	6	0.374869
FOXJ1	0.895276	0.896787	0.93168	0.445417	0.846579	0.918404	rvtests FdFp	6	0.445417
FOXP1				0.699471	0.877969	0.57052	rvtests Zeggini	3	0.57052
FRAS1	0.789105	0.219805	0.104525	0.336396	0.398107	0.564706	regenie ADD	6	0.104525
FREM1	0.400388	0.363704	0.736223	0.734897	0.611773	0.932831	regenie ADD	6	0.363704
FREM2	0.965462	0.675538	0.840634	0.98046	0.92951	0.490481	rvtests Zeggini	6	0.490481
FSHR	0.27431	0.477643	0.533487	0.439918	0.557145	0.58371	PLINK permutation	6	0.27431
FTCD	0.552537	0.699461	0.269779	0.904667	0.565606	0.807913	regenie ADD	6	0.269779
FTO	0.934337	0.907437	0.416339	0.394467	0.604849	0.417873	rvtests FdFp	6	0.394467
FUCA1	0.357365	0.693192	0.597567	0.765395	0.774255	0.488709	PLINK permutation	6	0.357365
FUZ	0.69837			0.618946	0.727047	0.133132	rvtests Zeggini	4	0.133132
FXN	0.664702	0.878844	0.228142	0.716793	0.875535	0.151975	rvtests Zeggini	6	0.151975
FZD2	0.254426	0.691383	0.235131	0.404637	0.341742	0.241553	regenie ADD	6	0.235131
FZD4	0.868337	0.134743	0.266629	0.423626	0.483987	0.591335	regenie ADD	6	0.134743
FZD6	0.656651	0.304392	0.172185	0.348291	0.440623	0.542779	regenie ADD	6	0.172185
G6PC1	0.844304	0.742141	0.512407	0.945793	0.633083	0.74544	regenie ADD	6	0.512407
G6PC3	0.605099			0.577948	0.784152	0.339467	rvtests Zeggini	4	0.339467
GAA	0.682515	0.907428	0.878439	0.591403	0.724768	0.772871	rvtests FdFp	6	0.591403
GALC	0.902909	0.476562	0.985156	0.878517	0.836179	0.520551	regenie ADD	6	0.476562
GALE	0.633261			0.329428	0.411439	0.475256	rvtests FdFp	4	0.329428
GALK1	0.449159	0.102173	0.449923	0.823492	0.771981	0.888507	regenie ADD	6	0.102173
GALNS	0.729159	0.410725	0.242204	0.200028	0.407574	0.460871	rvtests FdFp	6	0.200028
GALT	0.0363387	0.0809772	0.0845335	0.785012	0.048035	0.0442962	PLINK permutation	6	0.0363387
GAMT	0.654859	0.617461	0.767048	0.490827	0.608623	0.29457	rvtests Zeggini	6	0.29457
GAN	0.859806	0.50992	0.447565	0.776487	0.85988	0.966347	regenie ADD	6	0.447565
GARS1	0.764051	0.51722	0.437774	0.824954	0.913526	0.79209	regenie ADD	6	0.437774
GAS8	0.0277672	0.0866398	0.539114	0.0202435	0.040211	0.0354803	rvtests FdFp	6	0.0202435
GATA2	0.374914			0.363236	0.347174	0.167037	rvtests Zeggini	4	0.167037
GATA5	0.0335018	0.231783	0.911917	0.0808171	0.287503	0.162332	PLINK permutation	6	0.0335018
GATAD2B	0.799478	0.548991	0.691902	0.506801	0.900683	0.739471	rvtests FdFp	6	0.506801
GBA1	0.937293	0.273937	0.786123	0.595427	0.785865	0.27385	rvtests Zeggini	6	0.27385
GBA2	0.082351	0.428175	0.000855062	0.0281128	0.0241955	0.106143	regenie ADD	6	0.000855062
GBA3	0.709838	0.815518	0.646728	0.441525	0.618185	0.817874	rvtests FdFp	6	0.441525
GBAP1	0.0263195			0.020658	0.00926199	0.00282035	rvtests Zeggini	4	0.00282035
GBE1	0.284147	0.886366	0.323662	0.234806	0.397276	0.775014	rvtests FdFp	6	0.234806
GCDH	0.506344	0.245657	0.413893	0.585337	0.476627	0.214413	rvtests Zeggini	6	0.214413
GCK	0.626023	0.486627	0.796164	0.742385	0.887742	0.660361	regenie ADD	6	0.486627
GCLC	0.144098	0.245839	0.302883	0.778066	0.141746	0.910058	rvtests SKATO	6	0.141746
GCM2	0.297159	0.512246	0.240465	0.352771	0.186846	0.381543	rvtests SKATO	6	0.186846
GDAP1	0.0204784	0.394836	0.334077	0.0107572	0.787623	0.318912	rvtests FdFp	6	0.0107572
GDF1	0.872648	0.722137	0.442845	0.972639	0.980224	0.811468	regenie ADD	6	0.442845
GDF2	0.548796	0.481249	0.625352	0.449714	0.468665	0.48608	rvtests FdFp	6	0.449714
GDF3	0.774468	0.282431	0.146218	0.142985	0.228077	0.218264	rvtests FdFp	6	0.142985
GDNF	0.470681			0.920915	0.705853	0.860947	PLINK permutation	4	0.470681
GFI1	0.596038	0.741004	0.143586	0.747698	0.638246	0.873432	regenie ADD	6	0.143586
GFM1	0.417396	0.669425	0.261211	0.855654	0.503815	0.564102	regenie ADD	6	0.261211
GFPT1	0.895109			0.6441	0.838634	0.930958	rvtests FdFp	4	0.6441
GGT1	0.432354	0.709827	0.64289	0.54084	0.57342	0.717302	PLINK permutation	6	0.432354
GHR	0.556272	0.919542	0.679679	0.804012	0.614877	0.971012	PLINK permutation	6	0.556272
GJA1	0.461907	0.0989245	0.949849	0.264101	0.883702	0.507783	regenie ADD	6	0.0989245
GJB1	0.471654			0.247682	0.270881	0.169859	rvtests Zeggini	4	0.169859
GJB2	0.31955	0.550779	0.593826	0.573686	0.605333	0.545433	PLINK permutation	6	0.31955
GJB6	0.30577	0.2426	0.865954	0.932105	0.463195	0.300183	regenie ADD	6	0.2426
GJC2	0.554405			0.585532	0.0986489	0.113259	rvtests SKATO	4	0.0986489
GK	0.846736	0.902334	0.991438	0.812654	0.989513	0.874346	rvtests FdFp	6	0.812654
GLB1	0.950271	0.791914	0.0956617	0.767036	0.939873	0.170292	regenie ADD	6	0.0956617
GLE1	0.293917	0.651196	0.425099	0.583328	0.910059	0.987212	PLINK permutation	6	0.293917
GLI1	0.874431			0.885099	0.972338	0.993804	PLINK permutation	4	0.874431
GLI2	0.732662	0.170816	0.298406	0.105074	0.191683	0.2058	rvtests FdFp	6	0.105074
GLI3	0.839138	0.820368	0.598656	0.531205	0.764823	0.677949	rvtests FdFp	6	0.531205
GLIS2	0.873511			0.30659	0.547813	0.42702	rvtests FdFp	4	0.30659
GLIS3	0.795158	0.349946	0.12499	0.883366	0.792642	0.648764	regenie ADD	6	0.12499
GLMN	0.406445			0.267519	0.562527	0.712341	rvtests FdFp	4	0.267519
GLUD1	0.515779	0.520195	0.0928821	0.195717	0.227799	0.520626	regenie ADD	6	0.0928821
GLUL	0.851193	0.654645	0.441941	0.758961	0.786401	0.676995	regenie ADD	6	0.441941
GLYCTK	0.486183	0.11493	0.963725	0.0802718	0.257157	0.14615	rvtests FdFp	6	0.0802718
GM2A	0.655755			0.509321	0.811265	0.59961	rvtests FdFp	4	0.509321
GMPPA	0.0678296	0.510827	0.84688	0.0127841	0.0296119	0.0199203	rvtests FdFp	6	0.0127841
GMPPB	0.0940231			0.12941	0.0103712	0.0133792	rvtests SKATO	4	0.0103712
GNA11				0.768311	0.693227	0.958975	rvtests SKATO	3	0.693227
GNAL	0.480384	0.52227	0.905284	0.782217	0.555213	0.525928	PLINK permutation	6	0.480384
GNAO1	0.692179	0.951363	0.183919	0.753808	0.881039	0.623106	regenie ADD	6	0.183919
GNAS	0.171806	0.66309	0.135688	0.286639	0.12316	0.361133	rvtests SKATO	6	0.12316
GNB4	0.461907	0.61676	0.689568	0.417309	0.580405	0.418967	rvtests FdFp	6	0.417309
GNMT	0.485217			0.547698	0.578645	0.871372	PLINK permutation	4	0.485217
GNPTAB	0.102996			0.0414415	0.0138289	0.0318291	rvtests SKATO	4	0.0138289
GNPTG	0.861529	0.661555	0.731772	0.375356	0.45491	0.464944	rvtests FdFp	6	0.375356
GNS	0.562793			0.770877	0.84469	0.557242	rvtests Zeggini	4	0.557242
GORAB				0.332068	0.942601	0.548003	rvtests FdFp	3	0.332068
GP6	0.88646	0.670017	0.0436603	0.995925	0.997436	0.848804	regenie ADD	6	0.0436603
GPC1	0.159847	0.74008	0.23115	0.558752	0.317829	0.186969	PLINK permutation	6	0.159847
GPC3	0.734412	0.136967	0.698845	0.709875	0.640229	0.195458	regenie ADD	6	0.136967
GPC4	0.85097			0.936544	0.73705	0.778054	rvtests SKATO	4	0.73705
GPC6	0.267714	0.196866	0.159291	0.950781	0.503282	0.432742	regenie ADD	6	0.159291
GPD1	0.356327	0.481016	0.169954	0.231261	0.271978	0.831114	regenie ADD	6	0.169954
GPI	0.939627			0.771257	0.819222	0.860113	rvtests FdFp	4	0.771257
GPR143	0.472626	0.197604	0.41082	0.758593	0.850792	0.568933	regenie ADD	6	0.197604
GPT2	0.862844			0.72467	0.813487	0.660641	rvtests Zeggini	4	0.660641
GPX4	0.457993	0.428962	0.994705	0.701568	0.680181	0.356714	rvtests Zeggini	6	0.356714
GRHL2	0.012978	0.0732922	0.447125	0.193989	0.11524	0.271036	PLINK permutation	6	0.012978
GRHPR	0.614218	0.47508	0.993244	0.457617	0.903858	0.872293	rvtests FdFp	6	0.457617
GRIA3	0.733537	0.323325	0.229741	0.660735	0.771791	0.429181	regenie ADD	6	0.229741
GRID2	0.460929	0.238539	0.222007	0.432769	0.691731	0.379938	regenie ADD	6	0.222007
GRK2	0.815875	0.403535	0.47711	0.45183	0.758672	0.953811	regenie ADD	6	0.403535
GRM1	0.396338	0.608848	0.343848	0.519008	0.463131	0.674726	regenie ADD	6	0.343848
GSDMB	0.7917	0.616412	0.520445	0.462557	0.615183	0.547112	rvtests FdFp	6	0.462557
GSN	0.777069	0.722196	0.498387	0.931646	0.911879	0.903406	regenie ADD	6	0.498387
GSS	0.804659	0.877154	0.218315	0.810666	0.84615	0.284965	regenie ADD	6	0.218315
GSTM3	0.0204784	0.0346405	0.819324	0.537042	0.241263	0.327228	PLINK permutation	6	0.0204784
GSTP1	0.966371	0.356007	0.456066	0.949936	0.885467	0.919569	regenie ADD	6	0.356007
GSTT1	0.320613			0.698925	0.417517	0.918117	PLINK permutation	4	0.320613
GTPBP3	0.471654	0.38527	0.660038	0.327968	0.645426	0.351922	rvtests FdFp	6	0.327968
GUCA1A	0.281967	0.0647311	0.146089	0.111073	0.163343	0.0998191	regenie ADD	6	0.0647311
GUCY1A1	0.0405459	0.075719	0.548121	0.213832	0.0915513	0.722532	PLINK permutation	6	0.0405459
GUCY2C	0.195353	0.0928421	0.607823	0.828847	0.377333	0.859786	regenie ADD	6	0.0928421
GUCY2D	0.621489			0.381988	0.436666	0.0920736	rvtests Zeggini	4	0.0920736
GUSB	0.252198	0.622885	0.599015	0.256764	0.268641	0.0144938	rvtests Zeggini	6	0.0144938
GYG1	0.187166	0.253619	0.643313	0.507835	0.734386	0.924045	PLINK permutation	6	0.187166
GYS1	0.00351559			0.123543	0.534114	0.372459	PLINK permutation	4	0.00351559
GYS2	0.082351	0.723614	0.714121	0.354833	0.465926	0.230071	PLINK permutation	6	0.082351
H19	0.401399			0.982017	0.475268	0.674733	PLINK permutation	4	0.401399
HACD1	0.666488			0.749951	0.972424	0.987896	PLINK permutation	4	0.666488
HADH	0.409466			0.838771	0.636541	0.982928	PLINK permutation	4	0.409466
HADHA	0.741404	0.917632	0.257485	0.962355	0.768407	0.807869	regenie ADD	6	0.257485
HAL	0.741404	0.180347	0.319396	0.113688	0.152749	0.0364757	rvtests Zeggini	6	0.0364757
HAX1	0.522424	0.0426547	0.582418	0.556635	0.443517	0.541015	regenie ADD	6	0.0426547
HBA2	0.0875659			0.682454	0.505108	0.844444	PLINK permutation	4	0.0875659
HBB	0.981727			0.785871	0.965367	0.533775	rvtests Zeggini	4	0.533775
HBD	0.255538	0.652124	0.491551	0.562366	0.342496	0.686526	PLINK permutation	6	0.255538
HBG2	0.0771129	0.589539	0.617357	0.962268	0.426558	0.619162	PLINK permutation	6	0.0771129
HBP1	0.164646			0.673938	0.738275	0.974594	PLINK permutation	4	0.164646
HCFC1	0.620581			0.4848	0.57699	0.424743	rvtests Zeggini	4	0.424743
HDAC4	0.177738	0.875759	0.314164	0.293404	0.214391	0.247038	PLINK permutation	6	0.177738
HDAC8	0.750128			0.694203	0.625	0.65909	rvtests SKATO	4	0.625
HERC2	0.587771	0.114355	0.0416893	0.912013	0.624544	0.344206	regenie ADD	6	0.0416893
HEXA	0.339622	0.628181	0.137997	0.960207	0.298475	0.343455	regenie ADD	6	0.137997
HEXB	0.862391	0.36388	0.538191	0.909193	0.91105	0.82967	regenie ADD	6	0.36388
HGD	0.92556			0.743761	0.870201	0.613698	rvtests Zeggini	4	0.613698
HHIP	0.0160055	0.179316	0.0509657	0.0698583	0.0377227	0.0342422	PLINK permutation	6	0.0160055
HIBCH	0.0475	0.0899128	0.347275	0.0439792	0.0585884	0.0125239	rvtests Zeggini	6	0.0125239
HIC1	0.751871			0.428472	0.64396	0.913784	rvtests FdFp	4	0.428472
HINT1	0.171806	0.828219	0.155755	0.274005	0.226613	0.275628	regenie ADD	6	0.155755
HK1	0.245494	0.655617	0.571313	0.691974	0.71831	0.792971	PLINK permutation	6	0.245494
HLCS	0.888188	0.284566	0.196863	0.9195	0.873819	0.792456	regenie ADD	6	0.196863
HMBS	0.686065			0.26894	0.428865	0.297117	rvtests FdFp	4	0.26894
HMGCL	0.284147			0.987035	0.427656	0.545372	PLINK permutation	4	0.284147
HMGCS2	0.730035			0.744014	0.802998	0.776494	PLINK permutation	4	0.730035
HMOX1	0.281967			0.206284	0.137623	0.352562	rvtests SKATO	4	0.137623
HMX1	0.221756			0.806708	0.763661	0.877119	PLINK permutation	4	0.221756
HNF1B	0.965462	0.957412	0.0774814	0.844525	0.927746	0.350566	regenie ADD	6	0.0774814
HOXA13	0.867926	0.980479	0.983971	0.697432	0.78625	0.981415	rvtests FdFp	6	0.697432
HOXA2	0.727407			0.86449	0.528561	0.425671	rvtests Zeggini	4	0.425671
HOXB1	0.325917	0.97243	0.61453	0.262054	0.0891332	0.316074	rvtests SKATO	6	0.0891332
HPCA	0.905447	0.194517	0.908361	0.311302	0.67416	0.31777	regenie ADD	6	0.194517
HPD	0.253312	0.263215	0.258671	0.168293	0.177367	0.483573	rvtests FdFp	6	0.168293
HPGD	0.967281			0.316555	0.666375	0.575553	rvtests FdFp	4	0.316555
HPN	0.644081			0.545715	0.513905	0.472534	rvtests Zeggini	4	0.472534
HPRT1	0.836939			0.90191	0.808758	0.96005	rvtests SKATO	4	0.808758
HPS1	0.259978			0.545215	0.579689	0.56858	PLINK permutation	4	0.259978
HPS4	0.174183	0.424736	0.836246	0.66416	0.847048	0.864914	PLINK permutation	6	0.174183
HPS5				0.426105	0.618206	0.279349	rvtests Zeggini	3	0.279349
HR	0.906381	0.559727	0.414465	0.603842	0.826195	0.547467	regenie ADD	6	0.414465
HRAS	0.113125	0.889404	0.475409	0.862335	0.175274	0.704249	PLINK permutation	6	0.113125
HSD11B1	0.615128	0.290746	0.689715	0.386762	0.481678	0.468667	regenie ADD	6	0.290746
HSD17B3	0.412381	0.173363	0.453457	0.075335	0.098785	0.193778	rvtests FdFp	6	0.075335
HSD3B7	0.368742	0.980682	0.289067	0.685562	0.25118	0.15016	rvtests Zeggini	6	0.15016
HSPB1	0.326976	0.133907	0.628903	0.938949	0.338047	0.9399	regenie ADD	6	0.133907
HSPB8	0.892309			0.845896	0.876358	0.855024	rvtests FdFp	4	0.845896
HSPG2	0.706313	0.916201	0.478634	0.77929	0.580706	0.765852	regenie ADD	6	0.478634
HTRA1	0.604185	0.611489	0.324317	0.273747	0.427701	0.705913	rvtests FdFp	6	0.273747
HUWE1	0.975182			0.669895	0.793642	0.616722	rvtests Zeggini	4	0.616722
HYAL1	0.488112			0.898869	0.396927	0.840662	rvtests SKATO	4	0.396927
HYCC1	0.146536			0.304433	0.0991294	0.800275	rvtests SKATO	4	0.0991294
HYDIN	0.813288	0.300543	0.362143	0.739124	0.917282	0.897964	regenie ADD	6	0.300543
HYLS1	0.10172	0.105049	0.319968	0.0489879	0.0599394	0.07516	rvtests FdFp	6	0.0489879
HYOU1	0.927312	0.969808	0.703268	0.521011	0.703398	0.602121	rvtests FdFp	6	0.521011
IARS2	0.842582	0.23883	0.585757	0.905264	0.884103	0.530195	regenie ADD	6	0.23883
IBA57	0.1068	0.677102	0.0731493	0.662295	0.0441909	0.0721494	rvtests SKATO	6	0.0441909
IDH2	0.0391431	0.496271	0.394167	0.946242	0.212044	0.755502	PLINK permutation	6	0.0391431
IDS	0.77013	0.248049	0.340167	0.943247	0.93167	0.675215	regenie ADD	6	0.248049
IDUA	0.174183	0.621284	0.0963522	0.730353	0.248821	0.388505	regenie ADD	6	0.0963522
IFITM5	0.165843			0.347293	0.188691	0.165883	PLINK permutation	4	0.165843
IFRD1	0.012978	0.563196	0.111862	0.00940508	0.0064992	0.00304823	rvtests Zeggini	6	0.00304823
IFT122	0.853777	0.437518	0.614998	0.431169	0.442387	0.510291	rvtests FdFp	6	0.431169
IFT43	0.468735	0.181173	0.267176	0.86141	0.859683	0.76209	regenie ADD	6	0.181173
IFT52	0.715997			0.4865	0.537674	0.420988	rvtests Zeggini	4	0.420988
IFT80	0.210296			0.108374	0.14405	0.11165	rvtests FdFp	4	0.108374
IGBP1	0.414389	0.710211	0.151562	0.600115	0.520887	0.796965	regenie ADD	6	0.151562
IGF1	0.565582	0.102161	0.474809	0.477427	0.606829	0.296298	regenie ADD	6	0.102161
IGF1R	0.217185	0.277677	0.711252	0.0792137	0.0912232	0.0393173	rvtests Zeggini	6	0.0393173
IGFALS	0.158644			0.169416	0.147119	0.722853	rvtests SKATO	4	0.147119
IGFBP7	0.216039	0.685493	0.690555	0.612118	0.326057	0.183103	rvtests Zeggini	6	0.183103
IGHMBP2	0.0597822			0.0172488	0.0233526	0.0388505	rvtests FdFp	4	0.0172488
IGSF1	0.360475	0.45721	0.029474	0.986009	0.831301	0.487518	regenie ADD	6	0.029474
IGSF3	0.124387			0.348793	0.452329	0.440325	PLINK permutation	4	0.124387
IHH	0.114384			0.0556681	0.0487521	0.0347821	rvtests Zeggini	4	0.0347821
IL33	0.0570722	0.0147299	0.435576	0.241905	0.228768	0.313707	regenie ADD	6	0.0147299
IMPG1	0.974613	0.411761	0.209793	0.924975	0.877439	0.186392	rvtests Zeggini	6	0.186392
INF2	0.283058			0.736311	0.375644	0.790516	PLINK permutation	4	0.283058
INPP5E	0.427382	0.181994	0.710207	0.19654	0.262899	0.076533	rvtests Zeggini	6	0.076533
INPPL1				0.761653	0.781983	0.646748	rvtests Zeggini	3	0.646748
INS	0.249967			0.447979	0.39783	0.601887	PLINK permutation	4	0.249967
INSR	0.942279	0.285167	0.452889	0.469159	0.798439	0.795932	regenie ADD	6	0.285167
INVS	0.0651672	0.037402	0.786375	0.0362534	0.195019	0.0474259	rvtests FdFp	6	0.0362534
IRGM	0.745768	0.865222	0.363695	0.614771	0.883389	0.624372	regenie ADD	6	0.363695
IRX4	0.25776	0.0409997	0.384427	0.212232	0.128742	0.458315	regenie ADD	6	0.0409997
IRX5	0.496769			0.276983	0.355081	0.236342	rvtests Zeggini	4	0.236342
ISCA2	0.78824			0.677849	0.834396	0.216201	rvtests Zeggini	4	0.216201
ISCU	0.926124			0.829183	0.966466	0.853632	rvtests FdFp	4	0.829183
ITGA8	0.129355	0.981485	0.0929406	0.59202	0.0711813	0.0298192	rvtests Zeggini	6	0.0298192
ITM2B	0.253312			0.324884	0.330821	0.272555	PLINK permutation	4	0.253312
ITPR1	0.07973	0.35247	0.803653	0.788603	0.05621	0.406613	rvtests SKATO	6	0.05621
IVD	0.511019	0.0630152	0.447713	0.800457	0.500787	0.841978	regenie ADD	6	0.0630152
JAG1	0.649475			0.294682	0.420979	0.158578	rvtests Zeggini	4	0.158578
JAG2	0.356327			0.53997	0.5303	0.769185	PLINK permutation	4	0.356327
JAGN1	0.171806			0.506348	0.129429	0.625927	rvtests SKATO	4	0.129429
JAM3	0.83392	0.751883	0.511217	0.723683	0.903131	0.450638	rvtests Zeggini	6	0.450638
JPH2	0.498687			0.724501	0.76549	0.773323	PLINK permutation	4	0.498687
JPH3	0.795158	0.352859	0.322713	0.478726	0.920299	0.257366	rvtests Zeggini	6	0.257366
JUP	0.567439	0.83633	0.151832	0.642502	0.641478	0.830176	regenie ADD	6	0.151832
KANSL1	0.0391431			0.0532948	0.0626572	0.582362	PLINK permutation	4	0.0391431
KAT6A	0.277597	0.116578	0.961618	0.0574564	0.109741	0.157852	rvtests FdFp	6	0.0574564
KAT6B	0.406445	0.24262	0.154471	0.939048	0.193416	0.854114	regenie ADD	6	0.154471
KATNB1	0.821909			0.292726	0.433298	0.15294	rvtests Zeggini	4	0.15294
KBTBD13	0.224036	0.139281	0.259668	0.241273	0.25802	0.192168	regenie ADD	6	0.139281
KCNA1	0.987936	0.589139	0.660125	0.987126	0.869558	0.975541	regenie ADD	6	0.589139
KCNB1	0.442258			0.81121	0.746314	0.593237	PLINK permutation	4	0.442258
KCNC1	0.254426	0.677822	0.0228027	0.418796	0.197025	0.53243	regenie ADD	6	0.0228027
KCNC3	0.542233			0.761376	0.655372	0.838596	PLINK permutation	4	0.542233
KCND3	0.750128	0.0505215	0.981139	0.681147	0.862772	0.744092	regenie ADD	6	0.0505215
KCNE3	0.844304	0.576572	0.949842	0.573888	0.97028	0.855079	rvtests FdFp	6	0.573888
KCNH1	0.675402	0.29326	0.486369	0.129426	0.248172	0.443687	rvtests FdFp	6	0.129426
KCNJ10	0.9317			0.70248	0.708401	0.53195	rvtests Zeggini	4	0.53195
KCNJ5	0.842582	0.880929	0.5826	0.492818	0.721381	0.472076	rvtests Zeggini	6	0.472076
KCNJ6	0.874373	0.924532	0.99445	0.547717	0.732564	0.652644	rvtests FdFp	6	0.547717
KCNK3	0.152607	0.144909	0.217629	0.341542	0.135212	0.56552	rvtests SKATO	6	0.135212
KCNK9	0.935785	0.59153	0.0669699	0.0703741	0.0757065	0.244515	regenie ADD	6	0.0669699
KCNN4	0.912817			0.307145	0.37697	0.438002	rvtests FdFp	4	0.307145
KCNQ1	0.962744	0.109748	0.451915	0.599975	0.731764	0.333927	regenie ADD	6	0.109748
KCNV2	0.147753	0.0487622	0.391144	0.282509	0.842524	0.271007	regenie ADD	6	0.0487622
KCTD1	0.334365	0.676815	0.306342	0.136399	0.262097	0.427358	rvtests FdFp	6	0.136399
KCTD17				0.475752	0.36879	0.293238	rvtests Zeggini	3	0.293238
KDM5C	0.916568			0.712017	0.779137	0.981169	rvtests FdFp	4	0.712017
KDM6A	0.850195	0.364169	0.247854	0.789948	0.864641	0.614927	regenie ADD	6	0.247854
KERA	0.532823			0.383306	0.42081	0.502218	rvtests FdFp	4	0.383306
KIAA0319	0.506344	0.211393	0.643294	0.531414	0.206494	0.196069	rvtests Zeggini	6	0.196069
KIAA0586	0.0771129	0.315741	0.643914	0.409392	0.689389	0.740019	PLINK permutation	6	0.0771129
KIF11	0.0363387	0.0542705	0.132848	0.333024	0.122244	0.107547	PLINK permutation	6	0.0363387
KIF14	0.840989	0.578892	0.930137	0.916471	0.986928	0.831681	regenie ADD	6	0.578892
KIF1A	0.411376	0.958346	0.12132	0.698291	0.544347	0.711792	regenie ADD	6	0.12132
KIF1B	0.401399	0.20901	0.163391	0.275846	0.221418	0.226545	regenie ADD	6	0.163391
KIF1C	0.0638252	0.604755	0.616844	0.422809	0.0444623	0.167475	rvtests SKATO	6	0.0444623
KIF23	0.957338	0.532021	0.539058	0.854272	0.894019	0.719562	regenie ADD	6	0.532021
KIF2A	0.0433392	0.987267	0.804237	0.156241	0.0353947	0.0878217	rvtests SKATO	6	0.0353947
KIF5C	0.613307			0.402263	0.470991	0.527816	rvtests FdFp	4	0.402263
KIF7	0.0651672	0.725415	0.942189	0.149969	0.146396	0.376043	PLINK permutation	6	0.0651672
KIFBP	0.299317	0.965496	0.188411	0.196677	0.171346	0.224346	rvtests SKATO	6	0.171346
KISS1R	0.481352	0.425917	0.565027	0.717858	0.660755	0.570505	regenie ADD	6	0.425917
KITLG	0.298239	0.333246	0.134637	0.234732	0.211896	0.218756	regenie ADD	6	0.134637
KL	0.978321	0.689187	0.501647	0.491537	0.644638	0.527318	rvtests FdFp	6	0.491537
KLF12	0.529047	0.369982	0.427137	0.870705	0.730339	0.785227	regenie ADD	6	0.369982
KLHL3	0.753613	0.881081	0.807402	0.906661	0.589614	0.644863	rvtests SKATO	6	0.589614
KLHL40	0.279784			0.155869	0.173226	0.0540902	rvtests Zeggini	4	0.0540902
KLHL41	0.901174	0.449869	0.902947	0.857827	0.898785	0.374813	rvtests Zeggini	6	0.374813
KMT2A	0.161049	0.587466	0.554953	0.0974065	0.118846	0.0737915	rvtests Zeggini	6	0.0737915
KMT2D	0.00182761	0.680547	0.674347	0.349849		0.344905	PLINK permutation	5	0.00182761
KRAS	0.469708	0.247607	0.600453	0.177934	0.0850251	0.101742	rvtests SKATO	6	0.0850251
KRT12	0.209144	0.458843	0.18625	0.869598	0.121231	0.656315	rvtests SKATO	6	0.121231
KRT13	0.481352	0.627391	0.19754	0.875679	0.293236	0.17709	rvtests Zeggini	6	0.17709
KRT14	0.433347			0.941009	0.254268	0.324742	rvtests SKATO	4	0.254268
KRT17	0.64678			0.554309	0.280146	0.663089	rvtests SKATO	4	0.280146
KRT5	0.142877	0.76857	0.937572	0.653049	0.560976	0.678679	PLINK permutation	6	0.142877
KRT8	0.638677			0.565833	0.704826	0.881747	rvtests FdFp	4	0.565833
KRT85				0.256411	0.586943	0.341069	rvtests FdFp	3	0.256411
KRT9	0.747513	0.500954	0.743856	0.921569	0.598611	0.706669	regenie ADD	6	0.500954
KYNU	0.783912	0.625829	0.63753	0.590778	0.623813	0.5188	rvtests Zeggini	6	0.5188
L2HGDH	0.343815	0.682647	0.299737	0.147184	0.158095	0.198639	rvtests FdFp	6	0.147184
LACC1	0.843052	0.727375	0.717615	0.834137	0.982521	0.917357	regenie ADD	6	0.717615
LAMA1	0.0624804	0.160538	0.387516	0.878962	0.0281958	0.511351	rvtests SKATO	6	0.0281958
LAMA2	0.721267	0.0777107	0.835666	0.898033	0.805903	0.909523	regenie ADD	6	0.0777107
LAMA3	0.246614	0.210607	0.292886	0.111101	0.10111	0.0473667	rvtests Zeggini	6	0.0473667
LAMB2	0.0189961	0.0320678	0.0295611	0.0211425	0.0194769	0.0891062	PLINK permutation	6	0.0189961
LAMC2	0.0248657			0.045691	0.0158528	0.267837	rvtests SKATO	4	0.0158528
LAMC3	0.144098	0.480797	0.426543	0.901449	0.155251	0.682486	PLINK permutation	6	0.144098
LAMP2	0.825673	0.893326	0.532519	0.526817	0.577867	0.646233	rvtests FdFp	6	0.526817
LAMTOR2	0.938744	0.526567	0.737168	0.775058	0.845711	0.765653	regenie ADD	6	0.526567
LARP7	0.779582	0.473929	0.505983	0.723525	0.757975	0.923374	regenie ADD	6	0.473929
LARS1	0.902909			0.930094	0.673414	0.766555	rvtests SKATO	4	0.673414
LBR	0.449159			0.15486	0.193089	0.107383	rvtests Zeggini	4	0.107383
LCAT	0.572076	0.883012	0.116884	0.855255	0.593915	0.83394	regenie ADD	6	0.116884
LCT	0.374914	0.604051	0.604471	0.258377	0.22608	0.894719	rvtests SKATO	6	0.22608
LDHA	0.189511			0.788861	0.349711	0.829857	PLINK permutation	4	0.189511
LEMD3	0.893378			0.624996	0.697343	0.526103	rvtests Zeggini	4	0.526103
LETM1	0.428378	0.718156	0.813625	0.76158	0.776236	0.762434	PLINK permutation	6	0.428378
LHB	0.136748			0.282834	0.599308	0.580682	PLINK permutation	4	0.136748
LHX3	0.0638252			0.132508	0.147527	0.275544	PLINK permutation	4	0.0638252
LHX4	0.226312	0.0939565	0.329526	0.578613	0.291323	0.871009	regenie ADD	6	0.0939565
LIAS	0.172995			0.82229	0.287102	0.692752	PLINK permutation	4	0.172995
LIFR	0.300394	0.664309	0.16403	0.713669	0.436016	0.335419	regenie ADD	6	0.16403
LINC0221	0.07973	0.373694	0.053596	0.0241739	0.0144917	0.067684	rvtests SKATO	6	0.0144917
LINC02213	0.176554	0.456079	0.173998	0.0329033	0.0355797	0.0176933	rvtests Zeggini	6	0.0176933
LIPA	0.404429	0.78852	0.924965	0.496957	0.153063	0.799379	rvtests SKATO	6	0.153063
LIPE	0.369772			0.813965	0.288787	0.549603	rvtests SKATO	4	0.288787
LMBR1	0.577627	0.505639	0.710575	0.257737	0.612042	0.447052	rvtests FdFp	6	0.257737
LMBRD1	0.600618			0.488985	0.221151	0.250161	rvtests SKATO	4	0.221151
LMF1	0.891647	0.971451	0.988538	0.416821	0.590163	0.604943	rvtests FdFp	6	0.416821
LMNA	0.855499			0.501762	0.683926	0.313242	rvtests Zeggini	4	0.313242
LMNB1	0.534708	0.193793	0.866755	0.693609	0.897726	0.663308	regenie ADD	6	0.193793
LMNB2	0.58685	0.326545	0.232712	0.849301	0.834375	0.851945	regenie ADD	6	0.232712
LMOD3	0.703668	0.0834639	0.783811	0.619283	0.888057	0.735764	regenie ADD	6	0.0834639
LMX1B	0.705432	0.884059	0.0702358	0.15035	0.188718	0.287557	regenie ADD	6	0.0702358
LONP1	0.834053			0.883904	0.940448	0.760059	rvtests Zeggini	4	0.760059
LOX	0.428378	0.193011	0.654953	0.456723	0.339322	0.470026	regenie ADD	6	0.193011
LPAR6	0.325917			0.280982	0.250027	0.351188	rvtests SKATO	4	0.250027
LPIN2	0.60875	0.221642	0.00957098	0.176513	0.384615	0.455027	regenie ADD	6	0.00957098
LRIG2	0.290668	0.171017	0.978639	0.560278	0.795534	0.92791	regenie ADD	6	0.171017
LRMDA	0.884731	0.609431	0.97594	0.98756	0.982293	0.982581	regenie ADD	6	0.609431
LRP2	0.862391	0.199581	0.455156	0.28898	0.568262	0.207771	regenie ADD	6	0.199581
LRP4	0.808974	0.723103	0.317534	0.484748	0.728575	0.802767	regenie ADD	6	0.317534
LRP5	0.320613	0.638839	0.331285	0.444918	0.859556	0.938558	PLINK permutation	6	0.320613
LRPPRC	0.0744731	0.636899	0.68224	0.0812291	0.0764571	0.109047	PLINK permutation	6	0.0744731
LRRC56	0.235374	0.596779	0.670973	0.435021	0.214319	0.826794	rvtests SKATO	6	0.214319
LRSAM1	0.78824	0.627383	0.73726	0.126269	0.156146	0.0233642	rvtests Zeggini	6	0.0233642
LTBP2	0.439293	0.820361	0.729315	0.554651	0.700945	0.177304	rvtests Zeggini	6	0.177304
LTBP3	0.0529838	0.00745362	0.758735	0.0404769	0.843115	0.729157	regenie ADD	6	0.00745362
LTBP4	0.00182761	0.781496	0.473252	0.00624932	0.00337692	0.0961986	PLINK permutation	6	0.00182761
LTC4S	0.842314			0.941503	0.854017	0.956231	PLINK permutation	4	0.842314
LY6K	0.626023	0.754103	0.652329	0.499674	0.646119	0.545112	rvtests FdFp	6	0.499674
LYRM4	0.635068	0.0209352	0.0446714	0.893755	0.864945	0.652881	regenie ADD	6	0.0209352
LYST	0.757965	0.670674	0.923215	0.792795	0.869594	0.389226	rvtests Zeggini	6	0.389226
MAB21L2	0.266611			0.373152	0.663286	0.765173	PLINK permutation	4	0.266611
MAF	0.492926	0.356466	0.10266	0.816416	0.341985	0.479655	regenie ADD	6	0.10266
MAGI2	0.721267			0.810522	0.863733	0.663341	rvtests Zeggini	4	0.663341
MAGT1	0.642281			0.336018	0.369371	0.265882	rvtests Zeggini	4	0.265882
MALT1	0.718633	0.661132	0.297144	0.745005	0.862154	0.459665	regenie ADD	6	0.297144
MAMLD1	0.617856	0.0623533	0.553747	0.550695	0.74268	0.7522	regenie ADD	6	0.0623533
MAN2B1	0.952787	0.973316	0.821072	0.785291	0.96387	0.608586	rvtests Zeggini	6	0.608586
MANBA	0.846027			0.817288	0.90112	0.636575	rvtests Zeggini	4	0.636575
MAOA	0.902909	0.434121	0.838435	0.521883	0.617545	0.643024	regenie ADD	6	0.434121
MAPT	0.0678296	0.181235	0.140521	0.192066	0.0244567	0.425688	rvtests SKATO	6	0.0244567
MARS1	0.728283			0.576926	0.87358	0.895578	rvtests FdFp	4	0.576926
MASTL	0.772733	0.622877	0.388042	0.628137	0.580773	0.625558	regenie ADD	6	0.388042
MAT1A	0.261086			0.390422	0.188159	0.414414	rvtests SKATO	4	0.188159
MATN3	0.233114			0.0816896	0.111208	0.21734	rvtests FdFp	4	0.0816896
MAU2	0.406445	0.519159	0.0879541	0.4717	0.3871	0.916668	regenie ADD	6	0.0879541
MBD5	0.0543498	0.749577	0.697707	0.130088	0.72425	0.831644	PLINK permutation	6	0.0543498
MCC	0.358402	0.136932	0.504724	0.327619	0.495986	0.907171	regenie ADD	6	0.136932
MCCC2	0.494848	0.863284	0.502392	0.775528	0.74138	0.824236	PLINK permutation	6	0.494848
MCEE	0.201051			0.0461507	0.064119	0.008057	rvtests Zeggini	4	0.008057
MCIDAS	0.59053	0.620462	0.791975	0.585437	0.597819	0.618938	rvtests FdFp	6	0.585437
MCM6	0.94601	0.539199	0.847869	0.345718	0.508824	0.518242	rvtests FdFp	6	0.345718
MCOLN1	0.988331			0.858958	0.903553	0.517461	rvtests Zeggini	4	0.517461
MCTP2	0.246614	0.0456015	0.164012	0.789375	0.843724	0.777348	regenie ADD	6	0.0456015
MECP2	0.136748	0.358499	0.408127	0.0695552	0.113475	0.0725435	rvtests FdFp	6	0.0695552
MED13L	0.424392	0.364928	0.860851	0.970926	0.147154	0.777775	rvtests SKATO	6	0.147154
MED17	0.506344	0.080573	0.75064	0.204697	0.623613	0.484333	regenie ADD	6	0.080573
MED25	0.545986			0.534535	0.629384	0.0928883	rvtests Zeggini	4	0.0928883
MEF2C	0.443246	0.612277	0.949019	0.112249	0.116709	0.195197	rvtests FdFp	6	0.112249
MEGF10	0.855828	0.852746	0.599289	0.381628	0.418272	0.585928	rvtests FdFp	6	0.381628
MEGF8	0.153817			0.31285	0.0626577	0.595925	rvtests SKATO	4	0.0626577
METTL23	0.342768	0.135457	0.247198	0.628151	0.762842	0.662257	regenie ADD	6	0.135457
MFN2	0.156233	0.00871229	0.969574	0.959099	0.198398	0.992665	regenie ADD	6	0.00871229
MFRP	0.631454	0.763025	0.518269	0.520146	0.650603	0.63761	regenie ADD	6	0.518269
MFSD8				0.371388	0.771316	0.733205	rvtests FdFp	3	0.371388
MGAT2	0.91307	0.978153	0.636111	0.823738	0.887281	0.911331	regenie ADD	6	0.636111
MGME1	0.235374			0.270319	0.563012	0.356969	PLINK permutation	4	0.235374
MGP	0.984964	0.853234	0.89053	0.790383	0.943824	0.964592	rvtests FdFp	6	0.790383
MICU1	0.926438	0.750678	0.165063	0.914437	0.885653	0.785941	regenie ADD	6	0.165063
MID1	0.739657	0.404218	0.30595	0.968622	0.60377	0.498102	regenie ADD	6	0.30595
MIR17HG	0.900246	0.975313	0.585089	0.842296	0.845708	0.847913	regenie ADD	6	0.585089
MKKS	0.465811	0.73161	0.605606	0.5809	0.669585	0.779276	PLINK permutation	6	0.465811
MLC1	0.479416			0.871293	0.451591	0.892215	rvtests SKATO	4	0.451591
MLYCD	0.545986			0.339132	0.14858	0.0295453	rvtests Zeggini	4	0.0295453
MMAB	0.486183			0.493316	0.274549	0.529349	rvtests SKATO	4	0.274549
MMACHC	0.867475			0.873694	0.893359	0.460074	rvtests Zeggini	4	0.460074
MMADHC	0.0718233			0.10725	0.129245	0.206351	PLINK permutation	4	0.0718233
MMP1	0.505388			0.925623	0.495216	0.821469	rvtests SKATO	4	0.495216
MMP13	0.583166			0.485892	0.523081	0.411357	rvtests Zeggini	4	0.411357
MMP14	0.954648	0.834443	0.505943	0.721776	0.866622	0.599342	regenie ADD	6	0.505943
MMUT	0.0757942			0.650248	0.0248774	0.83921	rvtests SKATO	4	0.0248774
MOCS1	0.782181			0.946068	0.993208	0.952663	PLINK permutation	4	0.782181
MPC1	0.59053			0.677337	0.621773	0.888733	PLINK permutation	4	0.59053
MPDU1	0.825356			0.759833	0.87353	0.538981	rvtests Zeggini	4	0.538981
MPDZ	0.97369	0.97662	0.324777	0.654919	0.808068	0.605998	regenie ADD	6	0.324777
MPI	0.462884	0.105572	0.0929256	0.266611	0.550394	0.809074	regenie ADD	6	0.0929256
MRE11	0.177738			0.0820884	0.266845	0.455531	rvtests FdFp	4	0.0820884
MRPL3	0.833619	0.158038	0.648763	0.578082	0.697655	0.610912	regenie ADD	6	0.158038
MRPL44	0.973696			0.87575	0.937095	0.833481	rvtests Zeggini	4	0.833481
MRPS22	0.606925	0.214674	0.95204	0.828933	0.683346	0.381812	regenie ADD	6	0.214674
MSRB3	0.315291	0.732251	0.6268	0.283369	0.246269	0.0173053	rvtests Zeggini	6	0.0173053
MSX2	0.0611328	0.00436034	0.137169	0.0255281	0.036694	0.112725	regenie ADD	6	0.00436034
MTFMT	0.58593			0.287227	0.278906	0.167163	rvtests Zeggini	4	0.167163
MTHFR	0.227448	0.00862839	0.926718	0.544715	0.163493	0.141273	regenie ADD	6	0.00862839
MTM1	0.142877	0.0112448	0.000990918	0.0437145	0.109294	0.012547	regenie ADD	6	0.000990918
MTO1	0.19302			0.404943	0.630287	0.182286	rvtests Zeggini	4	0.182286
MTOR	0.597871	0.12459	0.869341	0.834655	0.848909	0.487503	regenie ADD	6	0.12459
MTPAP	0.393294	0.636667	0.133754	0.698489	0.838261	0.800824	regenie ADD	6	0.133754
MTR	0.99031	0.376959	0.282023	0.947433	0.877659	0.655028	regenie ADD	6	0.282023
MTRR	0.158644	0.037619	0.880016	0.0730635	0.0900494	0.213777	regenie ADD	6	0.037619
MUSK	0.0914542	0.0470429	0.870134	0.46258	0.600074	0.853288	regenie ADD	6	0.0470429
MYBPC3	0.711598			0.898459	0.880056	0.526298	rvtests Zeggini	4	0.526298
MYC	0.489075	0.368118	0.640763	0.440996	0.7677	0.866071	regenie ADD	6	0.368118
MYH11	0.285236	0.18524	0.224442	0.305655	0.384289	0.244547	regenie ADD	6	0.18524
MYH14	0.461907	0.714042	0.524087	0.631183	0.775119	0.897952	PLINK permutation	6	0.461907
MYH2	0.775335			0.76012	0.770546	0.777378	rvtests FdFp	4	0.76012
MYH3	0.377991	0.92417	0.161884	0.275788	0.288119	0.505952	regenie ADD	6	0.161884
MYH6	0.988295	0.699454	0.87264	0.852677	0.84528	0.682759	rvtests Zeggini	6	0.682759
MYH8	0.706313	0.243989	0.851906	0.680369	0.736805	0.498254	regenie ADD	6	0.243989
MYH9	0.373887	0.96174	0.66132	0.500033	0.470189	0.336683	rvtests Zeggini	6	0.336683
MYL2	0.551602	0.410181	0.0226533	0.526643	0.435863	0.0616039	regenie ADD	6	0.0226533
MYL3	0.383108			0.185772	0.17988	0.0951675	rvtests Zeggini	4	0.0951675
MYLK	0.133052	0.102508	0.770127	0.178935	0.126303	0.575345	regenie ADD	6	0.102508
MYO1E	0.68429	0.92493	0.752833	0.935287	0.617947	0.886298	rvtests SKATO	6	0.617947
MYO1H	0.499646			0.464309	0.506413	0.541466	rvtests FdFp	4	0.464309
MYO5A	0.72653	0.774395	0.186139	0.88025	0.541707	0.288467	regenie ADD	6	0.186139
MYO5B	0.990683	0.952784	0.54541	0.96645	0.90827	0.634865	regenie ADD	6	0.54541
MYOZ2	0.370802	0.662412	0.470893	0.162902	0.960366	0.860331	rvtests FdFp	6	0.162902
NAB2	0.358402	0.302356	0.807816	0.175736	0.223584	0.19599	rvtests FdFp	6	0.175736
NACAD	0.875236	0.724029	0.256451	0.896229	0.916559	0.620127	regenie ADD	6	0.256451
NADK2	0.832875			0.763583	0.854907	0.584512	rvtests Zeggini	4	0.584512
NAGA	0.715117	0.973662	0.0951794	0.378895	0.564029	0.503179	regenie ADD	6	0.0951794
NAGLU	0.517679	0.512564	0.745547	0.138486	0.204882	0.078611	rvtests Zeggini	6	0.078611
NAGS	0.30995	0.324519	0.991245	0.436856	0.770196	0.576368	PLINK permutation	6	0.30995
NALCN	0.350083	0.85943	0.71226	0.260523	0.479665	0.46706	rvtests FdFp	6	0.260523
NAT8L	0.283058			0.179265	0.357154	0.427538	rvtests FdFp	4	0.179265
NAT9	0.673621			0.765646	0.611358	0.356973	rvtests Zeggini	4	0.356973
NBAS	0.574853	0.409785	0.989106	0.789152	0.831102	0.501973	regenie ADD	6	0.409785
NBEAL2	0.943262	0.305281	0.326027	0.250345	0.425788	0.409739	rvtests FdFp	6	0.250345
NBN	0.267714			0.123191	0.27175	0.0711772	rvtests Zeggini	4	0.0711772
NDE1	0.0335018	0.230693	0.710752	0.763248	0.0208137	0.0389836	rvtests SKATO	6	0.0208137
NDP	0.195353			0.386407	0.553848	0.348889	PLINK permutation	4	0.195353
NDRG1	0.19302	0.140035	0.0974212	0.0274744	0.046111	0.235633	rvtests FdFp	6	0.0274744
NEB	0.495809	0.0977452	0.752084	0.691727	0.720596	0.523094	regenie ADD	6	0.0977452
NECTIN1	0.945824	0.625689	0.125475	0.662648	0.477825	0.679697	regenie ADD	6	0.125475
NEFL	0.738783	0.711601	0.954496	0.943127	0.684704	0.784963	rvtests SKATO	6	0.684704
NEK1	0.128116	0.892319	0.101225	0.22331	0.0416888	0.220425	rvtests SKATO	6	0.0416888
NEK10	0.744896	0.975783	0.386103	0.751652	0.871768	0.924184	regenie ADD	6	0.386103
NEK8	0.554405	0.555188	0.279335	0.675601	0.938722	0.901578	regenie ADD	6	0.279335
NEK9	0.299317			0.277227	0.889217	0.38227	rvtests FdFp	4	0.277227
NEXMIF	0.952055	0.715716	0.324962	0.962639	0.883571	0.880303	regenie ADD	6	0.324962
NF1	0.373887	0.0903648	0.409869	0.74493	0.724244	0.810958	regenie ADD	6	0.0903648
NF2	0.153817	0.396147	0.496862	0.109607	0.180546	0.235746	rvtests FdFp	6	0.109607
NFIA	0.456034	0.716847	0.867504	0.975035	0.52055	0.733058	PLINK permutation	6	0.456034
NFIX	0.751871			0.474442	0.666329	0.674071	rvtests FdFp	4	0.474442
NGLY1	0.169425			0.392401	0.811989	0.423723	PLINK permutation	4	0.169425
NHERF1	0.827079			0.979148	0.712253	0.417352	rvtests Zeggini	4	0.417352
NHLRC1	0.0914542			0.067812	0.0657539	0.179199	rvtests SKATO	4	0.0657539
NHLRC2	0.850929	0.399371	0.45008	0.215889	0.312206	0.0733657	rvtests Zeggini	6	0.0733657
NHS	0.177738	0.407319	0.371822	0.107805	0.156483	0.0898721	rvtests Zeggini	6	0.0898721
NIN	0.574853	0.389201	0.37058	0.784186	0.713308	0.426361	regenie ADD	6	0.37058
NIPBL	0.198729			0.372112	0.143609	0.780999	rvtests SKATO	4	0.143609
NKX2-5	0.996948	0.818072	0.679629	0.674166	0.863421	0.352382	rvtests Zeggini	6	0.352382
NKX3-2	0.84673			0.515315	0.823401	0.989458	rvtests FdFp	4	0.515315
NLGN4X	0.234244	0.478158	0.0176205	0.771943	0.335703	0.982672	regenie ADD	6	0.0176205
NME8	0.756225			0.472656	0.880249	0.69984	rvtests FdFp	4	0.472656
NMNAT1	0.0543498	0.659685	0.813766	0.124807	0.863405	0.713861	PLINK permutation	6	0.0543498
NODAL	0.802932	0.49391	0.403741	0.841699	0.964987	0.95567	regenie ADD	6	0.403741
NOG	0.448175			0.425708	0.476446	0.637361	rvtests FdFp	4	0.425708
NOM1	0.857222	0.864433	0.440083	0.641372	0.721419	0.206958	rvtests Zeggini	6	0.206958
NOP10	0.859806			0.703842	0.901631	0.456156	rvtests Zeggini	4	0.456156
NOP56	0.401399			0.110297	0.135633	0.163867	rvtests FdFp	4	0.110297
NOTCH2	0.64678			0.602522	0.597118	0.812038	rvtests SKATO	4	0.597118
NOTCH3	0.38617			0.762502	0.635377	0.582442	PLINK permutation	4	0.38617
NPC1	0.204526			0.00632164	0.104005	0.215688	rvtests FdFp	4	0.00632164
NPC2	0.794293	0.497626	0.99964	0.696438	0.842759	0.225193	rvtests Zeggini	6	0.225193
NPHP1	0.460929	0.881555	0.573147	0.840993	0.191266	0.810457	rvtests SKATO	6	0.191266
NPHP3	0.718633			0.479618	0.320637	0.301273	rvtests Zeggini	4	0.301273
NPHP4	0.470681	0.847309	0.983385	0.321203	0.530961	0.469509	rvtests FdFp	6	0.321203
NPHS1	0.297159			0.0781685	0.263345	0.477907	rvtests FdFp	4	0.0781685
NPHS2	0.276502	0.358851	0.222926	0.112718	0.101133	0.176566	rvtests SKATO	6	0.101133
NPR2	0.697486			0.249474	0.379532	0.942421	rvtests FdFp	4	0.249474
NR2E3	0.352167	0.36086	0.188532	0.119407	0.0334876	0.0647873	rvtests SKATO	6	0.0334876
NR2F1	0.596955	0.928647	0.311388	0.33811	0.413061	0.441686	regenie ADD	6	0.311388
NR2F2	0.151396			0.134549	0.132111	0.0290087	rvtests Zeggini	4	0.0290087
NR3C2	0.916824	0.217331	0.504646	0.57236	0.981992	0.671476	regenie ADD	6	0.217331
NR5A1	0.897425	0.641135	0.501085	0.969893	0.949786	0.62049	regenie ADD	6	0.501085
NRXN1	0.58685	0.888967	0.441922	0.962486	0.86455	0.588045	regenie ADD	6	0.441922
NSD1	0.835234	0.862452	0.41349	0.956087	0.860611	0.675377	regenie ADD	6	0.41349
NSD2	0.206837			0.182606	0.332198	0.36484	rvtests FdFp	4	0.182606
NSDHL	0.383108			0.292106	0.217693	0.407631	rvtests SKATO	4	0.217693
NSUN2	0.682515	0.425665	0.626354	0.478382	0.550859	0.391305	rvtests Zeggini	6	0.391305
NT5C2	0.292835			0.0950597	0.072636	0.117162	rvtests SKATO	4	0.072636
NTRK2				0.301562	0.433228	0.387752	rvtests FdFp	3	0.301562
NTRK3	0.213745	0.576184	0.187656	0.230943	0.0458282	0.263539	rvtests SKATO	6	0.0458282
NUBPL	0.00990103	0.252014	0.375001	0.00152225	0.00171212	0.0108409	rvtests FdFp	6	0.00152225
NUP62	0.946712			0.670862	0.797404	0.349515	rvtests Zeggini	4	0.349515
NUP88	0.957853	0.108155	0.241551	0.0664574	0.0781833	0.0603786	rvtests Zeggini	6	0.0603786
OAT	0.276502			0.442398	0.15827	0.313509	rvtests SKATO	4	0.15827
OCA2	0.0502556	0.817463	0.977539	0.0042012	0.0054471	0.0149942	rvtests FdFp	6	0.0042012
OCLN	0.990692			0.203036	0.185037	0.268233	rvtests SKATO	4	0.185037
ODAD1	0.307808	0.848692	0.293971	0.308406	0.246094	0.0656752	rvtests Zeggini	6	0.0656752
ODAD2	0.158644	0.212701	0.0598364	0.0798336	0.076718	0.0352881	rvtests Zeggini	6	0.0352881
ODAD3	0.129355	0.0900724	0.128047	0.734524	0.650687	0.78546	regenie ADD	6	0.0900724
ODAD4	0.759705	0.282396	0.756318	0.881031	0.685333	0.925277	regenie ADD	6	0.282396
OFD1	0.852755			0.820514	0.934985	0.771687	rvtests Zeggini	4	0.771687
OGDH	0.454072	0.958942	0.972043	0.240816	0.467672	0.267228	rvtests FdFp	6	0.240816
OPA1	0.957459	0.247228	0.628939	0.527758	0.540888	0.183453	rvtests Zeggini	6	0.183453
OPA3	0.950271	0.306119	0.542271	0.36281	0.540752	0.183145	rvtests Zeggini	6	0.183145
OPHN1	0.766657	0.190492	0.814706	0.284364	0.288129	0.259331	regenie ADD	6	0.190492
OPLAH	0.902042	0.369678	0.210793	0.44379	0.548224	0.500847	regenie ADD	6	0.210793
OSTM1	0.894243	0.371589	0.959886	0.431404	0.760607	0.294832	rvtests Zeggini	6	0.294832
OTC	0.266611			0.127365	0.127683	0.259809	rvtests FdFp	4	0.127365
OTX2	0.450143	0.447125	0.0693292	0.252489	0.176426	0.440293	regenie ADD	6	0.0693292
OXCT1	0.371831			0.517745	0.177807	0.141938	rvtests Zeggini	4	0.141938
P2RY12	0.180103	0.86544	0.215454	0.507339	0.38315	0.516489	PLINK permutation	6	0.180103
P4HB	0.832425	0.961949	0.86732	0.761914	0.892552	0.637815	rvtests Zeggini	6	0.637815
PACRG	0.19989	0.24912	0.492016	0.647433	0.584514	0.719444	PLINK permutation	6	0.19989
PAFAH1B1	0.318487	0.0880503	0.636722	0.261546	0.57574	0.609776	regenie ADD	6	0.0880503
PAH	0.79775	0.646637	0.376274	0.971129	0.60552	0.751627	regenie ADD	6	0.376274
PAM16	0.803796	0.299334	0.693898	0.215188	0.326275	0.498644	rvtests FdFp	6	0.215188
PANK2	0.012978	0.907141	0.328018	0.0366205	0.056361	0.0319178	PLINK permutation	6	0.012978
PAPSS2	0.227448	0.06691	0.978239	0.265932	0.539788	0.304016	regenie ADD	6	0.06691
PARK7	0.0597822	0.139959	0.224547	0.891403	0.85867	0.270426	PLINK permutation	6	0.0597822
PARN	0.427382	0.0687222	0.781004	0.334938	0.460177	0.271638	regenie ADD	6	0.0687222
PAX2	0.0320761			0.617691	0.297488	0.720289	PLINK permutation	4	0.0320761
PAX3	0.626929	0.0959511	0.720564	0.503149	0.551382	0.592044	regenie ADD	6	0.0959511
PAX6	0.603271			0.430424	0.578182	0.272594	rvtests Zeggini	4	0.272594
PCCA	0.343815	0.696809	0.308794	0.781577	0.255814	0.932071	rvtests SKATO	6	0.255814
PCDH15	0.572076	0.311604	0.38409	0.853673	0.872835	0.829342	regenie ADD	6	0.311604
PCDH19	0.233114	0.923242	0.00155091	0.653495	0.870909	0.574955	regenie ADD	6	0.00155091
PCK1	0.761444			0.633777	0.810711	0.493329	rvtests Zeggini	4	0.493329
PCK2	0.816737			0.745236	0.902792	0.744425	rvtests Zeggini	4	0.744425
PCNA	0.390245			0.459021	0.611336	0.743283	PLINK permutation	4	0.390245
PCNT	0.189511	0.0284458	0.575154	0.82679	0.353473	0.666486	regenie ADD	6	0.0284458
PCSK1	0.490039	0.632897	0.803777	0.845075	0.645179	0.61136	PLINK permutation	6	0.490039
PCYT1A	0.662915	0.21389	0.4473	0.60772	0.817025	0.538143	regenie ADD	6	0.21389
PDE3A	0.465811	0.53964	0.225232	0.159988	0.22861	0.455889	rvtests FdFp	6	0.159988
PDE4D	0.8107	0.598643	0.786641	0.498471	0.750446	0.518157	rvtests FdFp	6	0.498471
PDE8B	0.908119	0.714769	0.938193	0.747331	0.897222	0.883378	regenie ADD	6	0.714769
PDGFRA	0.964316	0.197675	0.0796989	0.373452	0.476364	0.4575	regenie ADD	6	0.0796989
PDHB	0.853777	0.743411	0.643693	0.84413	0.725197	0.649536	regenie ADD	6	0.643693
PDHX	0.269916	0.274049	0.929398	0.465061	0.546591	0.41342	PLINK permutation	6	0.269916
PDP1	0.860003	0.30547	0.671451	0.797004	0.974257	0.71534	regenie ADD	6	0.30547
PDSS1	0.94127	0.766926	0.994671	0.590016	0.758759	0.415929	rvtests Zeggini	6	0.415929
PDSS2	0.322737	0.338953	0.169178	0.346724	0.475456	0.334649	regenie ADD	6	0.169178
PDZD7	0.910151	0.609248	0.639185	0.557436	0.767229	0.916378	rvtests FdFp	6	0.557436
PEPD	0.156233	0.391353	0.331333	0.326413	0.0798486	0.549139	rvtests SKATO	6	0.0798486
PER2	0.705432	0.650543	0.0524706	0.212297	0.262934	0.089387	regenie ADD	6	0.0524706
PEX1	0.607838			0.357245	0.416912	0.288756	rvtests Zeggini	4	0.288756
PEX10	0.219473	0.952363	0.98106	0.575324	0.894095	0.467975	PLINK permutation	6	0.219473
PEX11A	0.1068			0.0470869	0.0611938	0.0336369	rvtests Zeggini	4	0.0336369
PEX11G	0.883033			0.911721	0.912166	0.704058	rvtests Zeggini	4	0.704058
PEX14	0.128116	0.128381	0.493563	0.0409231	0.418437	0.594497	rvtests FdFp	6	0.0409231
PEX16	0.27431			0.112916	0.185103	0.185433	rvtests FdFp	4	0.112916
PEX19	0.339622			0.092109	0.201427	0.840419	rvtests FdFp	4	0.092109
PEX2	0.931387			0.722652	0.68467	0.337612	rvtests Zeggini	4	0.337612
PEX26	0.0978805			0.108602	0.760677	0.227899	PLINK permutation	4	0.0978805
PEX3	0.976284	0.75971	0.891825	0.923653	0.981033	0.92443	regenie ADD	6	0.75971
PEX5	0.480384			0.821339	0.731653	0.743884	PLINK permutation	4	0.480384
PEX7	0.877824	0.255275	0.459944	0.938708	0.930144	0.924415	regenie ADD	6	0.255275
PFKM	0.279784			0.141845	0.283507	0.121323	rvtests Zeggini	4	0.121323
PGAM2	0.879313			0.800191	0.853994	0.869614	rvtests FdFp	4	0.800191
PGAP1	0.254426			0.330343	0.15749	0.533143	rvtests SKATO	4	0.15749
PGM1	0.755354	0.460397	0.515805	0.627917	0.984595	0.796115	regenie ADD	6	0.460397
PHEX	0.853777	0.980819	0.27516	0.664556	0.847112	0.551794	regenie ADD	6	0.27516
PHF6	0.487147	0.92735	0.230268	0.75736	0.495886	0.420469	regenie ADD	6	0.230268
PHF8	0.881762			0.722692	0.852875	0.790089	rvtests FdFp	4	0.722692
PHGDH	0.655755	0.208805	0.130736	0.918822	0.851592	0.559505	regenie ADD	6	0.130736
PHIP	0.287411	0.189813	0.994569	0.723007	0.740321	0.647931	regenie ADD	6	0.189813
PHKA1	0.158644			0.803618	0.349115	0.841178	PLINK permutation	4	0.158644
PHKB	0.850332			0.890028	0.866758	0.339837	rvtests Zeggini	4	0.339837
PHOX2B	0.655755			0.742608	0.900783	0.40198	rvtests Zeggini	4	0.40198
PHYH	0.216039	0.824518	0.41721	0.517484	0.172332	0.931128	rvtests SKATO	6	0.172332
PIEZO1	0.1106	0.204583	0.167643	0.0300914	0.0614216	0.116471	rvtests FdFp	6	0.0300914
PIEZO2	0.324858	0.516965	0.687364	0.744989	0.423683	0.542444	PLINK permutation	6	0.324858
PIGL	0.777069	0.122744	0.995581	0.284856	0.450005	0.91883	regenie ADD	6	0.122744
PIGM	0.84493	0.763071	0.795021	0.429285	0.468234	0.511538	rvtests FdFp	6	0.429285
PIGN	0.847849	0.541478	0.913965	0.492759	0.533427	0.557026	rvtests FdFp	6	0.492759
PIGO	0.523371	0.712164	0.711505	0.500402	0.29389	0.141461	rvtests Zeggini	6	0.141461
PIGQ	0.773601	0.524156	0.0673976	0.490064	0.686782	0.665137	regenie ADD	6	0.0673976
PIGT	0.95227	0.963103	0.769107	0.521082	0.5804	0.240278	rvtests Zeggini	6	0.240278
PIK3CA	0.177738	0.0862082	0.758481	0.853028	0.657423	0.296844	regenie ADD	6	0.0862082
PIK3R1	0.933775	0.256075	0.0633776	0.436711	0.703173	0.24964	regenie ADD	6	0.0633776
PIK3R2	0.988674	0.270794	0.535718	0.648305	0.998249	0.828113	regenie ADD	6	0.270794
PIKFYVE	0.504432	0.516403	0.47836	0.568616	0.336225	0.120141	rvtests Zeggini	6	0.120141
PIP5K1C	0.849512	0.114424	0.223911	0.935563	0.797491	0.629238	regenie ADD	6	0.114424
PITX2	0.730911	0.742211	0.881366	0.615877	0.676905	0.760527	rvtests FdFp	6	0.615877
PKD2	0.552537	0.291358	0.693144	0.287802	0.34886	0.339016	rvtests FdFp	6	0.287802
PKHD1	0.68429	0.6835	0.30765	0.607638	0.634251	0.720581	regenie ADD	6	0.30765
PKP1	0.433347	0.519692	0.298339	0.354489	0.352276	0.373297	regenie ADD	6	0.298339
PKP2	0.0543498	0.957337	0.138018	0.186961	0.144065	0.531366	PLINK permutation	6	0.0543498
PLA2G5	0.244373			0.0303445	0.0503944	0.0323745	rvtests FdFp	4	0.0303445
PLA2G6	0.84861			0.580157	0.78062	0.302957	rvtests Zeggini	4	0.302957
PLCB1	0.0991623	0.0841002	0.410721	0.0079575	0.0208935	0.0107896	rvtests FdFp	6	0.0079575
PLCD1	0.564652	0.408251	0.398433	0.720614	0.570173	0.542795	regenie ADD	6	0.398433
PLCE1	0.412381	0.0851221	0.913515	0.0628095	0.286294	0.225602	rvtests FdFp	6	0.0628095
PLCG2	0.895975	0.968819	0.133583	0.0911411	0.112282	0.146426	rvtests FdFp	6	0.0911411
PLEC	0.770998	0.689021	0.854965	0.219798	0.252605	0.171226	rvtests Zeggini	6	0.171226
PLEKHG5	0.187166	0.0788403	0.218881	0.57572	0.349459	0.255107	regenie ADD	6	0.0788403
PLIN1	0.275407	0.756405	0.508498	0.424397	0.323967	0.273168	rvtests Zeggini	6	0.273168
PLN	0.225174	0.196738	0.181093	0.0840404	0.100649	0.13273	rvtests FdFp	6	0.0840404
PLOD1	0.207991	0.00861792	0.364995	0.306337	0.209233	0.0877531	regenie ADD	6	0.00861792
PLOD2	0.777936	0.704736	0.197999	0.299779	0.422881	0.0813094	rvtests Zeggini	6	0.0813094
PLP1	0.326976	0.258441	0.283143	0.403128	0.435959	0.356801	regenie ADD	6	0.258441
PLXND1	0.772733	0.745279	0.589037	0.864048	0.658022	0.881684	regenie ADD	6	0.589037
PMM2	0.538474	0.299968	0.70749	0.316522	0.370382	0.484929	regenie ADD	6	0.299968
PMP22	0.999271	0.294663	0.899911	0.169139	0.142548	0.219574	rvtests SKATO	6	0.142548
PMPCA	0.275407	0.246345	0.454067	0.178824	0.267756	0.0765533	rvtests Zeggini	6	0.0765533
PNKD	0.695718	0.457018	0.458451	0.402234	0.786585	0.343405	rvtests Zeggini	6	0.343405
PNP	0.227448	0.525136	0.188755	0.0777536	0.127437	0.213378	rvtests FdFp	6	0.0777536
PNPLA2				0.889956	0.374057	0.855874	rvtests SKATO	3	0.374057
PNPLA6	0.573002	0.168855	0.133708	0.579062	0.406188	0.791917	regenie ADD	6	0.133708
PNPLA8	0.0731495	0.307484	0.479494	0.10284	0.12043	0.068576	rvtests Zeggini	6	0.068576
PNPO	0.746641	0.252616	0.895402	0.620322	0.727116	0.34583	regenie ADD	6	0.252616
PNPT1	0.066493	0.852211	0.0190048	0.616439	0.028015	0.946763	regenie ADD	6	0.0190048
POC1A	0.516729			0.702509	0.570784	0.244933	rvtests Zeggini	4	0.244933
POF1B	0.878142			0.799815	0.858218	0.707765	rvtests Zeggini	4	0.707765
POGZ	0.279784	0.20086	0.175832	0.182596	0.242617	0.409945	regenie ADD	6	0.175832
POLA1	0.8107	0.597187	0.833514	0.996453	0.99232	0.786547	regenie ADD	6	0.597187
POLD1	0.513876			0.205255	0.309604	0.660106	rvtests FdFp	4	0.205255
POLE	0.633261			0.280801	0.682707	0.812705	rvtests FdFp	4	0.280801
POLR1A	0.737909	0.906834	0.565781	0.793627	0.748806	0.83899	regenie ADD	6	0.565781
POLR3B	0.333312	0.277147	0.743624	0.476188	0.811802	0.268451	rvtests Zeggini	6	0.268451
POMC	0.930784			0.674578	0.774797	0.391598	rvtests Zeggini	4	0.391598
POMGNT1	0.0584287			0.0422966	0.583919	0.0577797	rvtests FdFp	4	0.0422966
POMP	0.0502556	0.897383	0.0547991	0.0655958	0.0208626	0.0493501	rvtests SKATO	6	0.0208626
POMT1	0.396338			0.883516	0.650078	0.636874	PLINK permutation	4	0.396338
POMT2	0.730911	0.939469	0.559058	0.838482	0.936947	0.643965	regenie ADD	6	0.559058
POR	0.445219			0.0200333	0.0282989	0.14806	rvtests FdFp	4	0.0200333
PPIC	0.88617			0.858629	0.908354	0.355667	rvtests Zeggini	4	0.355667
PPP1R3A	0.858945	0.798968	0.77255	0.57601	0.971309	0.884459	rvtests FdFp	6	0.57601
PPP2R1A	0.293917	0.55344	0.232425	0.266665	0.406954	0.329594	regenie ADD	6	0.232425
PPP2R2B	0.693949	0.337282	0.497861	0.240933	0.364945	0.302131	rvtests FdFp	6	0.240933
PPP4R4	0.845917	0.935043	0.870319	0.815564	0.96808	0.908681	rvtests FdFp	6	0.815564
PPT1	0.715997	0.944318	0.996846	0.520344	0.650553	0.531841	rvtests FdFp	6	0.520344
PRG4	0.497728			0.686415	0.869808	0.352263	rvtests Zeggini	4	0.352263
PRIMPOL	0.922909	0.533126	0.350152	0.223727	0.380247	0.121345	rvtests Zeggini	6	0.121345
PRKACA	0.58961	0.562634	0.150025	0.910422	0.504997	0.693958	regenie ADD	6	0.150025
PRKACB	0.457014	0.515452	0.89792	0.36546	0.888867	0.562932	rvtests FdFp	6	0.36546
PRKAG2	0.639578	0.206569	0.880244	0.1037	0.206103	0.0817786	rvtests Zeggini	6	0.0817786
PRKAR1A	0.0529838	0.0626304	0.22548	0.164917	0.193138	0.109853	PLINK permutation	6	0.0529838
PRKCG	0.182462	0.500954	0.329907	0.361122	0.816548	0.757685	PLINK permutation	6	0.182462
PRKCSH	0.10172	0.184347	0.119287	0.684235	0.587078	0.741	PLINK permutation	6	0.10172
PRKDC	0.367711	0.516335	0.831696	0.614918	0.296259	0.221864	rvtests Zeggini	6	0.221864
PRKG1	0.38515	0.88695	0.597046	0.502061	0.733577	0.55462	PLINK permutation	6	0.38515
PRODH	0.908835			0.152117	0.315828	0.355034	rvtests FdFp	4	0.152117
PROK2	0.342768	0.303787	0.847162	0.558606	0.361712	0.261452	rvtests Zeggini	6	0.261452
PROKR2	0.722145	0.95723	0.301177	0.351767	0.858094	0.178059	rvtests Zeggini	6	0.178059
PRPH2	0.905172	0.436571	0.297565	0.266935	0.315957	0.327376	rvtests FdFp	6	0.266935
PRRT2	0.727407			0.92397	0.477997	0.269126	rvtests Zeggini	4	0.269126
PRRX1	0.559069			0.776338	0.973783	0.618908	PLINK permutation	4	0.559069
PSAP	0.432354	0.504049	0.0721215	0.543119	0.567576	0.887231	regenie ADD	6	0.0721215
PSAT1	0.0204784	0.412903	0.541766	0.0470737	0.00799037	0.0256867	rvtests SKATO	6	0.00799037
PSEN2	0.278691	0.339112	0.107871	0.540163	0.169692	0.712882	regenie ADD	6	0.107871
PSPH	0.38617	0.460718	0.573373	0.0722371	0.131891	0.034547	rvtests Zeggini	6	0.034547
PSTPIP1	0.572076	0.386801	0.265629	0.721296	0.782955	0.57731	regenie ADD	6	0.265629
PTDSS1	0.19302			0.387338	0.0817485	0.154371	rvtests SKATO	4	0.0817485
PTEN	0.571149	0.452778	0.954553	0.655512	0.817582	0.903918	regenie ADD	6	0.452778
PTH	0.472626			0.675737	0.749014	0.715675	PLINK permutation	4	0.472626
PTH1R	0.283058	0.081426	0.333769	0.31426	0.25073	0.119699	regenie ADD	6	0.081426
PTHLH	0.536592			0.332805	0.582499	0.251011	rvtests Zeggini	4	0.251011
PTPN14	0.944937	0.276322	0.49535	0.643197	0.857536	0.644999	regenie ADD	6	0.276322
PTPN2	0.0927332	0.364425	0.29396	0.0289202	0.0619681	0.0914242	rvtests FdFp	6	0.0289202
PTPRF	0.569295	0.920974	0.0878865	0.360808	0.32381	0.297329	regenie ADD	6	0.0878865
PTPRO	0.425389	0.978761	0.876389	0.327941	0.487024	0.350054	rvtests FdFp	6	0.327941
PTRH2	0.758835	0.877052	0.909025	0.717972	0.791235	0.914321	rvtests FdFp	6	0.717972
PTS	0.839999	0.394512	0.809324	0.687847	0.748213	0.80393	regenie ADD	6	0.394512
PUF60	0.751871	0.322993	0.732868	0.553942	0.478037	0.449245	regenie ADD	6	0.322993
PUS1	0.644981	0.535182	0.631698	0.757225	0.676209	0.610766	regenie ADD	6	0.535182
PYCR1	0.547859			0.730457	0.8482	0.785194	PLINK permutation	4	0.547859
PYCR2	0.895109	0.334432	0.238954	0.471904	0.872015	0.182076	rvtests Zeggini	6	0.182076
PYGL	0.752742	0.0987393	0.123976	0.418892	0.872031	0.285139	regenie ADD	6	0.0987393
PYGM	0.834832			0.786035	0.952681	0.689995	rvtests Zeggini	4	0.689995
QDPR	0.952859	0.548529	0.482395	0.609345	0.879572	0.752067	regenie ADD	6	0.482395
RAB27A	0.325917	0.335274	0.846221	0.214163	0.582281	0.840813	rvtests FdFp	6	0.214163
RAB7A	0.10172	0.302729	0.129991	0.134262	0.0508638	0.0105925	rvtests Zeggini	6	0.0105925
RAD21	0.253312	0.231642	0.488194	0.212097	0.216421	0.240138	rvtests FdFp	6	0.212097
RAD51	0.736161			0.632701	0.761685	0.566157	rvtests Zeggini	4	0.566157
RAI1	0.752742	0.19061	0.191504	0.842633	0.859688	0.40633	regenie ADD	6	0.19061
RANBP2				0.26936	0.122697	0.371143	rvtests SKATO	3	0.122697
RAP1A	0.334365	0.139382	0.350826	0.673961	0.428292	0.673527	regenie ADD	6	0.139382
RAP1B	0.693064			0.7295	0.365749	0.436461	rvtests SKATO	4	0.365749
RAPSN	0.786509	0.884573	0.672743	0.82187	0.909454	0.771019	regenie ADD	6	0.672743
RARB	0.755354	0.609021	0.861934	0.178419	0.280352	0.252066	rvtests FdFp	6	0.178419
RARS1	0.082351			0.0256032	0.0235315	0.0128095	rvtests Zeggini	4	0.0128095
RARS2	0.485217	0.803577	0.266339	0.999843	0.941082	0.637347	regenie ADD	6	0.266339
RASGRP2	0.490039	0.0839416	0.301028	0.457622	0.583031	0.845846	regenie ADD	6	0.0839416
RAX2	0.631454	0.868037	0.570239	0.0638608	0.0851696	0.0503526	rvtests Zeggini	6	0.0503526
RB1	0.345907	0.0905207	0.726902	0.13689	0.101131	0.180391	regenie ADD	6	0.0905207
RBBP8	0.0277672	0.0404486	0.0551266	0.0085432	0.0126953	0.0195661	rvtests FdFp	6	0.0085432
RBM10	0.217185	0.627322	0.0730483	0.182264	0.0849883	0.0534639	rvtests Zeggini	6	0.0534639
RBM28	0.993972	0.233913	0.672391	0.856425	0.318418	0.388957	regenie ADD	6	0.233913
RBM8A	0.811562			0.574656	0.870646	0.400732	rvtests Zeggini	4	0.400732
RDH11	0.34172	0.107206	0.46091	0.075828	0.42345	0.332086	rvtests FdFp	6	0.075828
RECQL4	0.473597			0.466321	0.480518	0.486565	rvtests FdFp	4	0.466321
REEP1	0.517679	0.63647	0.415055	0.525953	0.51496	0.33937	rvtests Zeggini	6	0.33937
RELN	0.730035	0.0599164	0.259546	0.250994	0.483748	0.832339	regenie ADD	6	0.0599164
RETSAT	0.246614	0.387913	0.568359	0.787359	0.839077	0.920529	PLINK permutation	6	0.246614
RFT1	0.312088	0.0273512	0.877343	0.250872	0.718877	0.191943	regenie ADD	6	0.0273512
RFX6	0.390245	0.891866	0.768711	0.371609	0.298418	0.511081	rvtests SKATO	6	0.298418
RIGI	0.954298	0.28602	0.727823	0.637596	0.770439	0.811581	regenie ADD	6	0.28602
RIN2	0.412381	0.140169	0.783458	0.144758	0.329737	0.0699022	rvtests Zeggini	6	0.0699022
RIPK4	0.876961	0.317074	0.288906	0.752392	0.757127	0.261658	rvtests Zeggini	6	0.261658
RIT1	0.964555	0.408505	0.831203	0.931741	0.853918	0.866296	regenie ADD	6	0.408505
RLBP1	0.128116			0.464257	0.0481429	0.531107	rvtests SKATO	4	0.0481429
RMRP	0.571149	0.766851	0.0579476	0.408198	0.655091	0.856751	regenie ADD	6	0.0579476
RNASEH1	0.0263195	0.0810599	0.542469	0.592876	0.0183694	0.939102	rvtests SKATO	6	0.0183694
RNF125	0.357365	0.709285	0.915349	0.943639	0.69112	0.580794	PLINK permutation	6	0.357365
RNF168	0.469708	0.817389	0.299966	0.464192	0.469051	0.622035	regenie ADD	6	0.299966
RNF213	0.454072	0.965096	0.401717	0.216041	0.250026	0.413704	rvtests FdFp	6	0.216041
RNF31	0.884224			0.681876	0.863753	0.818899	rvtests FdFp	4	0.681876
RNU4ATAC	0.868324	0.36317	0.372194	0.480244	0.529366	0.455816	regenie ADD	6	0.36317
ROBO3	0.945824			0.984051	0.933171	0.665503	rvtests Zeggini	4	0.665503
ROGDI	0.867475			0.607805	0.768539	0.912823	rvtests FdFp	4	0.607805
ROR2	0.667381	0.905444	0.165671	0.638551	0.419081	0.993453	regenie ADD	6	0.165671
RPGR	0.229717			0.0986975	0.059189	0.0153466	rvtests Zeggini	4	0.0153466
RPL21	0.817599			0.35849	0.458897	0.451054	rvtests FdFp	4	0.35849
RPS6KA3	0.185992	0.047609	0.327353	0.759106	0.183041	0.532509	regenie ADD	6	0.047609
RPSA	0.293917			0.0669015	0.345353	0.14308	rvtests FdFp	4	0.0669015
RRM2B	0.686951	0.681913	0.247589	0.750232	0.610675	0.672534	regenie ADD	6	0.247589
RRP15	0.540354			0.605449	0.582095	0.620266	PLINK permutation	4	0.540354
RS1	0.443246	0.955485	0.134857	0.435931	0.55619	0.781357	regenie ADD	6	0.134857
RSPH1	0.543172	0.570141	0.373284	0.911553	0.645319	0.898825	regenie ADD	6	0.373284
RSPH3	0.595121			0.574696	0.662425	0.860684	rvtests FdFp	4	0.574696
RSPO1	0.727407			0.966011	0.916672	0.61465	rvtests Zeggini	4	0.61465
RTTN	0.155026	0.504629	0.377031	0.965661	0.137451	0.290164	rvtests SKATO	6	0.137451
RUBCN	0.896757			0.842809	0.947909	0.781311	rvtests Zeggini	4	0.781311
RUNX1	0.793429			0.601662	0.700239	0.167557	rvtests Zeggini	4	0.167557
RUNX2	0.836539	0.723443	0.405728	0.0122072	0.0208471	0.0407234	rvtests FdFp	6	0.0122072
RYR1	0.30995	0.715995	0.766072	0.762896	0.891292	0.651641	PLINK permutation	6	0.30995
RYR2	0.77013			0.30333	0.45287	0.82201	rvtests FdFp	4	0.30333
SACS	0.904645	0.132759	0.577713	0.601836	0.837983	0.811461	regenie ADD	6	0.132759
SALL1	0.809837			0.874421	0.721463	0.503799	rvtests Zeggini	4	0.503799
SALL4	0.19302	0.976335	0.656052	0.382379	0.268291	0.109357	rvtests Zeggini	6	0.109357
SAR1B	0.607838			0.167288	0.20954	0.0800808	rvtests Zeggini	4	0.0800808
SARS2	0.168232	0.98699	0.219561	0.0751009	0.0491004	0.215341	rvtests SKATO	6	0.0491004
SATB2	0.00351559	0.0176807	0.177354	0.00996646	0.891727	0.96838	PLINK permutation	6	0.00351559
SBDS	0.78824	0.537758	0.120366	0.831995	0.986232	0.989547	regenie ADD	6	0.120366
SBF1	0.533766	0.0966543	0.809234	0.462477	0.558024	0.557193	regenie ADD	6	0.0966543
SBF2	0.756225	0.368364	0.827237	0.633985	0.897102	0.808148	regenie ADD	6	0.368364
SC5D	0.876961	0.750499	0.611759	0.945254	0.871081	0.996627	regenie ADD	6	0.611759
SCARB2	0.660232	0.326025	0.381098	0.407393	0.377816	0.716999	regenie ADD	6	0.326025
SCARF2	0.630549			0.544538	0.777369	0.450138	rvtests Zeggini	4	0.450138
SCN10A	0.587771	0.785807	0.671257	0.947036	0.70596	0.138517	rvtests Zeggini	6	0.138517
SCN11A	0.490039			0.378428	0.307354	0.884135	rvtests SKATO	4	0.307354
SCN1A	0.0836581	0.547815	0.102359	0.067724	0.0269725	0.127317	rvtests SKATO	6	0.0269725
SCN1B	0.30995			0.123213	0.162218	0.343126	rvtests FdFp	4	0.123213
SCN2A	0.769262	0.406066	0.269498	0.27519	0.484048	0.0987234	rvtests Zeggini	6	0.0987234
SCN4A	0.503476	0.232899	0.0888287	0.161942	0.239184	0.132385	regenie ADD	6	0.0888287
SCN5A	0.25776	0.0810179	0.288725	0.0709768	0.127742	0.168785	rvtests FdFp	6	0.0709768
SCN8A	0.990683	0.960792	0.892355	0.972182	0.947676	0.869721	rvtests Zeggini	6	0.869721
SCNN1A	0.540354	0.767041	0.565609	0.620607	0.761676	0.587709	PLINK permutation	6	0.540354
SCNN1B	0.0160055	0.133468	0.696284	0.0107518	0.0444086	0.00928558	rvtests Zeggini	6	0.00928558
SCNN1G	0.834832			0.633961	0.843729	0.557475	rvtests Zeggini	4	0.557475
SCP2	0.744023	0.289486	0.785375	0.693538	0.668338	0.719292	regenie ADD	6	0.289486
SDHA	0.38617			0.906684	0.354489	0.59823	rvtests SKATO	4	0.354489
SEC23A	0.332257	0.476079	0.0841521	0.413325	0.49753	0.267029	regenie ADD	6	0.0841521
SEC23B	0.407453	0.681392	0.32483	0.26007	0.58656	0.304782	rvtests FdFp	6	0.26007
SECISBP2				0.35292	0.638514	0.484245	rvtests FdFp	3	0.35292
SEMA5A	0.514828	0.359613	0.666596	0.0814184	0.144823	0.212825	rvtests FdFp	6	0.0814184
SEPSECS	0.911305	0.560038	0.376554	0.0870079	0.116959	0.00915344	rvtests Zeggini	6	0.00915344
SEPTIN9	0.234244	0.549136	0.920639	0.300726	0.104597	0.270947	rvtests SKATO	6	0.104597
SERAC1	0.226312	0.361502	0.273105	0.0598255	0.0563994	0.0524241	rvtests Zeggini	6	0.0524241
SERPINA1	0.320613			0.16074	0.264567	0.106754	rvtests Zeggini	4	0.106754
SERPINA6	0.398364			0.49378	0.378901	0.387912	rvtests SKATO	4	0.378901
SERPINB1	0.555339	0.681359	0.0169435	0.400681	0.499911	0.738578	regenie ADD	6	0.0169435
SERPINF2	0.937862	0.92235	0.0593462	0.777635	0.879756	0.982163	regenie ADD	6	0.0593462
SERPINH1	0.967281	0.948033	0.645868	0.722383	0.846283	0.950111	regenie ADD	6	0.645868
SERPINI1	0.113125	0.0514452	0.0982687	0.204912	0.388187	0.513233	regenie ADD	6	0.0514452
SETBP1	0.503476	0.380365	0.122242	0.107889	0.143019	0.111902	rvtests FdFp	6	0.107889
SETD2	0.935385	0.30378	0.326027	0.479786	0.570401	0.55334	regenie ADD	6	0.30378
SETD5	0.395324	0.816962	0.285073	0.693667	0.776623	0.885964	regenie ADD	6	0.285073
SETX	0.696602			0.931924	0.918146	0.862825	PLINK permutation	4	0.696602
SFXN4	0.979927	0.536303	0.542946	0.769782	0.703613	0.906835	regenie ADD	6	0.536303
SGCA	0.661127	0.429302	0.278592	0.33323	0.363031	0.396198	regenie ADD	6	0.278592
SGCG	0.0757942	0.18709	0.234395	0.860217	0.0334604	0.78577	rvtests SKATO	6	0.0334604
SGO1	0.926121			0.988069	0.92243	0.463995	rvtests Zeggini	4	0.463995
SGSH	0.571149	0.66771	0.899176	0.916392	0.819207	0.745524	PLINK permutation	6	0.571149
SH2B1	0.805522	0.290431	0.869844	0.314912	0.629316	0.812207	regenie ADD	6	0.290431
SH3BP2	0.615128	0.862166	0.336018	0.507524	0.535041	0.994829	regenie ADD	6	0.336018
SH3PXD2B	0.169425	0.0352807	0.51322	0.87662	0.382616	0.83328	regenie ADD	6	0.0352807
SH3TC2	0.114384	0.7512	0.103971	0.450202	0.174358	0.828813	regenie ADD	6	0.103971
SHANK3	0.53188	0.0894558	0.95245	0.26863	0.350643	0.719692	regenie ADD	6	0.0894558
SHH	0.585009	0.961372	0.437203	0.761971	0.79226	0.480559	regenie ADD	6	0.437203
SHOC2	0.815875	0.522106	0.482166	0.529827	0.700354	0.995919	regenie ADD	6	0.482166
SHROOM4	0.690496	0.734255	0.178368	0.634182	0.318813	0.214414	regenie ADD	6	0.178368
SI	0.167038	0.383979	0.206828	0.0684138	0.0554324	0.144744	rvtests SKATO	6	0.0554324
SIL1	0.0320761	0.922075	0.60307	0.0459663	0.0155771	0.0468388	rvtests SKATO	6	0.0155771
SKI	0.77013	0.997518	0.878155	0.89152	0.88385	0.539783	rvtests Zeggini	6	0.539783
SLC10A2	0.928189	0.847053	0.805925	0.952836	0.971997	0.753098	rvtests Zeggini	6	0.753098
SLC11A2	0.0502556	0.98675	0.237343	0.0750064	0.0686289	0.0646033	PLINK permutation	6	0.0502556
SLC12A1	0.0219529	0.171698	0.184707	0.0100044	0.308437	0.445049	rvtests FdFp	6	0.0100044
SLC12A6	0.895975			0.897302	0.703626	0.337402	rvtests Zeggini	4	0.337402
SLC16A1	0.643181			0.836363	0.703863	0.871754	PLINK permutation	4	0.643181
SLC16A12	0.0419446	0.908588	0.157352	0.634143	0.41842	0.788446	PLINK permutation	6	0.0419446
SLC16A2	0.745768	0.524061	0.458115	0.863943	0.848607	0.966228	regenie ADD	6	0.458115
SLC17A5	0.458972			0.177531	0.328318	0.306165	rvtests FdFp	4	0.177531
SLC18A3	0.95813			0.924014	0.859187	0.489699	rvtests Zeggini	4	0.489699
SLC19A2	0.91784			0.938482	0.973643	0.972363	PLINK permutation	4	0.91784
SLC19A3	0.10553	0.508415	0.759339	0.0630736	0.563615	0.784256	rvtests FdFp	6	0.0630736
SLC1A1	0.697486	0.895104	0.679681	0.459648	0.356562	0.206687	rvtests Zeggini	6	0.206687
SLC1A3	0.360475	0.119973	0.0871614	0.0865578	0.158502	0.179651	rvtests FdFp	6	0.0865578
SLC22A12	0.919058			0.602728	0.544526	0.381762	rvtests Zeggini	4	0.381762
SLC24A4	0.115642	0.0768149	0.0794072	0.0172453	0.052802	0.12105	rvtests FdFp	6	0.0172453
SLC24A5	0.0744731	0.292223	0.626215	0.432714	0.807749	0.66119	PLINK permutation	6	0.0744731
SLC25A1	0.288498			0.585588	0.52343	0.789339	PLINK permutation	4	0.288498
SLC25A12	0.994652	0.763758	0.278856	0.83543	0.97093	0.698142	regenie ADD	6	0.278856
SLC25A13	0.390245	0.571004	0.288631	0.396904	0.566358	0.771254	regenie ADD	6	0.288631
SLC25A15	0.730911			0.596204	0.69615	0.681532	rvtests FdFp	4	0.596204
SLC25A19	0.02342	0.510207	0.944342	0.11796	0.0073835	0.0296858	rvtests SKATO	6	0.0073835
SLC25A20	0.31955	0.315201	0.0802506	0.18688	0.208532	0.670649	regenie ADD	6	0.0802506
SLC25A38	0.433347			0.358118	0.761191	0.653693	rvtests FdFp	4	0.358118
SLC25A4	0.150183	0.526698	0.922666	0.318703	0.351175	0.85988	PLINK permutation	6	0.150183
SLC25A46	0.130581	0.23092	0.0890909	0.124499	0.0934116	0.130176	regenie ADD	6	0.0890909
SLC26A2	0.150183	0.929386	0.874309	0.833175	0.784295	0.799355	PLINK permutation	6	0.150183
SLC26A3	0.83397	0.566641	0.92614	0.34741	0.555217	0.317859	rvtests Zeggini	6	0.317859
SLC26A9	0.267714	0.271318	0.296297	0.346232	0.463313	0.293796	PLINK permutation	6	0.267714
SLC27A4	0.582243	0.850652	0.365178	0.69874	0.641174	0.451792	regenie ADD	6	0.365178
SLC29A3	0.339622	0.248974	0.936099	0.65646	0.737203	0.505643	regenie ADD	6	0.248974
SLC2A1	0.879652	0.759353	0.962447	0.938588	0.939154	0.76083	regenie ADD	6	0.759353
SLC2A10	0.543172			0.754136	0.216309	0.661883	rvtests SKATO	4	0.216309
SLC2A2	0.611486			0.480886	0.514118	0.212908	rvtests Zeggini	4	0.212908
SLC2A3	0.280876	0.0239842	0.34666	0.21614	0.245223	0.0706804	regenie ADD	6	0.0239842
SLC30A10	0.029209	0.31698	0.121246	0.0141368	0.00905033	0.00941578	rvtests SKATO	6	0.00905033
SLC30A2	0.321675	0.874342	0.0612916	0.426892	0.192011	0.368268	regenie ADD	6	0.0612916
SLC33A1	0.436322	0.671842	0.291481	0.633261	0.659312	0.818532	regenie ADD	6	0.291481
SLC34A3	0.464836	0.0396062	0.565194	0.776848	0.40642	0.745667	regenie ADD	6	0.0396062
SLC35A1	0.87043	0.323614	0.431328	0.918699	0.991883	0.660048	regenie ADD	6	0.323614
SLC35C1	0.150183			0.10927	0.144854	0.185952	rvtests FdFp	4	0.10927
SLC35D1	0.0144973			0.00715396	0.00649688	0.00521982	rvtests Zeggini	4	0.00521982
SLC37A4	0.992736			0.609654	0.80024	0.872217	rvtests FdFp	4	0.609654
SLC38A8	0.0584287	0.663197	0.954403	0.713536	0.283771	0.834748	PLINK permutation	6	0.0584287
SLC39A13	0.708957	0.997396	0.361401	0.98322	0.828821	0.898049	regenie ADD	6	0.361401
SLC39A4	0.339622			0.239632	0.429675	0.619035	rvtests FdFp	4	0.239632
SLC3A1	0.393294	0.398464	0.565221	0.986632	0.381053	0.942	rvtests SKATO	6	0.381053
SLC40A1	0.937862	0.873699	0.706318	0.867675	0.978656	0.995966	regenie ADD	6	0.706318
SLC45A2	0.966594			0.838988	0.982591	0.791345	rvtests Zeggini	4	0.791345
SLC46A1				0.723291	0.872355	0.505142	rvtests Zeggini	3	0.505142
SLC4A11	0.803796			0.222443	0.339982	0.102366	rvtests Zeggini	4	0.102366
SLC4A4	0.339622	0.463127	0.439308	0.224615	0.523709	0.240775	rvtests FdFp	6	0.224615
SLC52A1	0.0624804	0.11818	0.0525684	0.509946	0.170637	0.317502	regenie ADD	6	0.0525684
SLC52A2	0.370802	0.183338	0.968362	0.63772	0.565441	0.905678	regenie ADD	6	0.183338
SLC52A3	0.906381	0.337846	0.679052	0.735384	0.963995	0.912562	regenie ADD	6	0.337846
SLC5A1	0.396338			0.348543	0.197313	0.912916	rvtests SKATO	4	0.197313
SLC5A7	0.796886	0.94533	0.795904	0.570811	0.743085	0.583294	rvtests FdFp	6	0.570811
SLC6A14	0.0320761	0.230785	0.271918	0.337674	0.0988764	0.452286	PLINK permutation	6	0.0320761
SLC6A18	0.356327	0.257675	0.209691	0.382537	0.561683	0.777313	regenie ADD	6	0.209691
SLC6A19	0.443246	0.469426	0.842937	0.799826	0.533986	0.824796	PLINK permutation	6	0.443246
SLC6A3	0.128116	0.858299	0.808705	0.157862	0.0536509	0.0700662	rvtests SKATO	6	0.0536509
SLC6A5	0.647679	0.315407	0.938729	0.34458	0.431243	0.235734	rvtests Zeggini	6	0.235734
SLC7A7	0.301471	0.141857	0.364744	0.612224	0.892779	0.649347	regenie ADD	6	0.141857
SLC7A9	0.381063			0.40504	0.560764	0.992008	PLINK permutation	4	0.381063
SLC9A1	0.210296			0.367251	0.215427	0.450886	PLINK permutation	4	0.210296
SLC9A6	0.206837			0.738852	0.620923	0.412129	PLINK permutation	4	0.206837
SLCO1B1	0.998831	0.432283	0.158525	0.932194	0.93812	0.267626	regenie ADD	6	0.158525
SLITRK1	0.220615			0.217692	0.0940592	0.407421	rvtests SKATO	4	0.0940592
SLITRK6	0.538474	0.845485	0.628265	0.612247	0.608347	0.940637	PLINK permutation	6	0.538474
SLURP1	0.606925	0.339495	0.49758	0.787401	0.754988	0.709143	regenie ADD	6	0.339495
SMAD2	0.205682			0.438223	0.453482	0.174398	rvtests Zeggini	4	0.174398
SMAD3	0.0570722	0.135825	0.888602	0.504621	0.807527	0.335741	PLINK permutation	6	0.0570722
SMAD4	0.0114465			0.31044	0.0265145	0.0937108	PLINK permutation	4	0.0114465
SMAD9	0.96184	0.821002	0.249452	0.680084	0.80225	0.785537	regenie ADD	6	0.249452
SMARCA2	0.777069	0.624696	0.0765746	0.995837	0.865843	0.502373	regenie ADD	6	0.0765746
SMARCA4	0.293917	0.156573	0.407647	0.820735	0.928897	0.784894	regenie ADD	6	0.156573
SMARCAD1	0.89944	0.529536	0.126327	0.607151	0.699718	0.895485	regenie ADD	6	0.126327
SMARCAL1	0.593285			0.858783	0.773416	0.798816	PLINK permutation	4	0.593285
SMARCB1	0.8107	0.17227	0.146065	0.298058	0.414147	0.224462	regenie ADD	6	0.146065
SMC1A	0.855153	0.34155	0.979008	0.859645	0.943414	0.561721	regenie ADD	6	0.34155
SMC3	0.10172			0.00411642	0.0134453	0.00321524	rvtests Zeggini	4	0.00321524
SMCHD1	0.0862655	0.345647	0.350463	0.669783	0.0481129	0.270024	rvtests SKATO	6	0.0481129
SMO	0.129355	0.0730837	0.418098	0.0248054	0.0856904	0.196359	rvtests FdFp	6	0.0248054
SMOC1	0.20221	0.0259989	0.983005	0.0787306	0.334983	0.12363	regenie ADD	6	0.0259989
SMPD1	0.978321	0.591065	0.0698717	0.889	0.933121	0.521682	regenie ADD	6	0.0698717
SMS	0.412381	0.392545	0.84839	0.374414	0.53511	0.284417	rvtests Zeggini	6	0.284417
SMTN	0.299317	0.416889	0.909778	0.403137	0.48176	0.410283	PLINK permutation	6	0.299317
SNAP29	0.0978805	0.474832	0.122289	0.82768	0.586403	0.994956	PLINK permutation	6	0.0978805
SNCB	0.456034	0.291393	0.345435	0.486121	0.18771	0.963134	rvtests SKATO	6	0.18771
SNIP1	0.850621			0.841698	0.936954	0.879953	rvtests FdFp	4	0.841698
SNRNP70	0.389227	0.429566	0.236364	0.575556	0.595328	0.752133	regenie ADD	6	0.236364
SNRPB	0.996018			0.838676	0.87914	0.996976	rvtests FdFp	4	0.838676
SNX14	0.669165	0.963692	0.389296	0.41416	0.52571	0.474882	regenie ADD	6	0.389296
SOBP	0.00833941	0.0143356	0.259238	0.022886	0.0573408	0.0329297	PLINK permutation	6	0.00833941
SOS1	0.0175054	0.0208266	0.605681	0.0135523	0.046902	0.0288493	rvtests FdFp	6	0.0135523
SOST	0.503476	0.241261	0.122103	0.212614	0.230341	0.349315	regenie ADD	6	0.122103
SOX10	0.703668			0.557749	0.72514	0.347922	rvtests Zeggini	4	0.347922
SOX17	0.353208			0.253221	0.26411	0.41322	rvtests FdFp	4	0.253221
SOX18	0.164646			0.279617	0.255122	0.126506	rvtests Zeggini	4	0.126506
SPAG1	0.756225			0.982513	0.835999	0.735812	rvtests Zeggini	4	0.735812
SPAG16	0.0144973	0.716335	0.111327	0.318415	0.438403	0.870404	PLINK permutation	6	0.0144973
SPART	0.843443	0.935433	0.352106	0.787408	0.353887	0.223307	rvtests Zeggini	6	0.223307
SPAST	0.120644			0.208475	0.69703	0.908822	PLINK permutation	4	0.120644
SPATA5	0.635068	0.248664	0.785639	0.601438	0.855024	0.3433	regenie ADD	6	0.248664
SPECC1L	0.677182			0.602943	0.54684	0.79045	rvtests SKATO	4	0.54684
SPEF2	0.883868	0.545294	0.943536	0.316631	0.376963	0.301566	rvtests Zeggini	6	0.301566
SPEG	0.082351	0.716362	0.477742	0.211173	0.275617	0.821689	PLINK permutation	6	0.082351
SPG11	0.313157	0.515609	0.421006	0.936208	0.53448	0.160657	rvtests Zeggini	6	0.160657
SPG7	0.275407	0.105428	0.704908	0.217554	0.283173	0.56151	regenie ADD	6	0.105428
SPINK5	0.396338	0.83321	0.906485	0.209426	0.270406	0.797666	rvtests FdFp	6	0.209426
SPINT2	0.100442			0.0584707	0.037102	0.201962	rvtests SKATO	4	0.037102
SPR	0.596955	0.594321	0.397065	0.790272	0.858388	0.893411	regenie ADD	6	0.397065
SPRED1	0.494848	0.823835	0.643087	0.224275	0.8335	0.385557	rvtests FdFp	6	0.224275
SPRTN	0.883451			0.486231	0.631782	0.721584	rvtests FdFp	4	0.486231
SPTA1	0.562793	0.297076	0.264499	0.209999	0.294842	0.552001	rvtests FdFp	6	0.209999
SPTBN2	0.0704947			0.440552	0.727775	0.339243	PLINK permutation	4	0.0704947
SQSTM1	0.968192	0.440724	0.45772	0.613258	0.734636	0.61038	regenie ADD	6	0.440724
SRCAP	0.545048	0.589509	0.108766	0.259104	0.167372	0.47495	regenie ADD	6	0.108766
SRD5A2	0.884731	0.632711	0.244161	0.862098	0.884181	0.76677	regenie ADD	6	0.244161
SRD5A3	0.19302	0.486471	0.410642	0.448534	0.782279	0.953935	PLINK permutation	6	0.19302
SRPX2	0.272115			0.0237552	0.0868261	0.0583303	rvtests FdFp	4	0.0237552
ST14	0.27431	0.0730596	0.889921	0.303108	0.482296	0.303746	regenie ADD	6	0.0730596
ST3GAL5	0.44719			0.194667	0.254042	0.384226	rvtests FdFp	4	0.194667
STAR	0.320613			0.689805	0.684315	0.531789	PLINK permutation	4	0.320613
STEAP3	0.451126	0.422856	0.62371	0.11827	0.254153	0.0145299	rvtests Zeggini	6	0.0145299
STIM1				0.577022	0.0937967	0.529532	rvtests SKATO	3	0.0937967
STK11	0.546923	0.40603	0.940349	0.975266	0.846797	0.458174	regenie ADD	6	0.40603
STK4	0.592367			0.966723	0.570166	0.598007	rvtests SKATO	4	0.570166
STOX1	0.299317			0.673217	0.353531	0.625988	PLINK permutation	4	0.299317
STRA6	0.0447299			0.738526	0.230143	0.0413864	rvtests Zeggini	4	0.0413864
STRADA	0.670948			0.799941	0.870956	0.644234	rvtests Zeggini	4	0.644234
STS	0.881277	0.581889	0.332348	0.307377	0.500087	0.283082	rvtests Zeggini	6	0.283082
STT3A	0.221756			0.596832	0.699058	0.377563	PLINK permutation	4	0.221756
STT3B	0.0638252	0.0656447	0.0367731	0.0485446	0.0539182	0.123498	regenie ADD	6	0.0367731
STUB1	0.543172			0.467687	0.637019	0.599005	rvtests FdFp	4	0.467687
STX16	0.481352	0.0661409	0.820095	0.578476	0.726721	0.752808	regenie ADD	6	0.0661409
STX1A	0.436322			0.769355	0.249245	0.38942	rvtests SKATO	4	0.249245
SUCLA2	0.703668	0.249197	0.812409	0.241504	0.622679	0.368431	rvtests FdFp	6	0.241504
SUCLG1	0.0597822	0.052412	0.998301	0.114882	0.563053	0.612415	regenie ADD	6	0.052412
SUGCT	0.417396	0.51385	0.140581	0.288327	0.156417	0.135448	rvtests Zeggini	6	0.135448
SUMF1	0.267714	0.99629	0.295142	0.0911661	0.0940097	0.117274	rvtests FdFp	6	0.0911661
SUOX	0.135517			0.237879	0.94504	0.889566	PLINK permutation	4	0.135517
SYNJ1	0.717754	0.800277	0.292262	0.772327	0.669053	0.727927	regenie ADD	6	0.292262
SYT14	0.72653			0.539501	0.770999	0.908766	rvtests FdFp	4	0.539501
SZT2	0.609662	0.649274	0.986486	0.415995	0.26726	0.0868346	rvtests Zeggini	6	0.0868346
TACC3	0.277597	0.548848	0.396052	0.144169	0.487333	0.213901	rvtests FdFp	6	0.144169
TACSTD2	0.872648			0.841442	0.994195	0.585376	rvtests Zeggini	4	0.585376
TAF2	0.247732			0.250805	0.257822	0.224917	rvtests Zeggini	4	0.224917
TAF6	0.029209			0.0137446	0.0146187	0.0136951	rvtests Zeggini	4	0.0136951
TAFAZZIN	0.833992			0.938546	0.884505	0.786595	rvtests Zeggini	4	0.786595
TALDO1	0.229717	0.861406	0.564164	0.923716	0.622636	0.968897	PLINK permutation	6	0.229717
TAT	0.184816			0.0436507	0.0758134	0.0305948	rvtests Zeggini	4	0.0305948
TBC1D24	0.343815	0.683971	0.367793	0.547675	0.275421	0.822982	rvtests SKATO	6	0.275421
TBC1D7	0.212597	0.101887	0.708724	0.92827	0.861698	0.741541	regenie ADD	6	0.101887
TBCE	0.890782	0.338767	0.335168	0.696114	0.806761	0.729554	regenie ADD	6	0.335168
TBP	0.390245	0.894325	0.43423	0.0262646	0.0244204	0.0441788	rvtests SKATO	6	0.0244204
TBX1	0.903419	0.131666	0.326342	0.238821	0.33713	0.208531	regenie ADD	6	0.131666
TBX15	0.194187	0.590853	0.318799	0.111601	0.119159	0.0532813	rvtests Zeggini	6	0.0532813
TBX18	0.421397	0.405636	0.453453	0.472351	0.647031	0.108529	rvtests Zeggini	6	0.108529
TBX19	0.472626	0.271896	0.427934	0.913662	0.555913	0.771145	regenie ADD	6	0.271896
TBX20	0.659337			0.926635	0.933352	0.801921	PLINK permutation	4	0.659337
TBX3	0.156233	0.595859	0.661674	0.404813	0.605678	0.62874	PLINK permutation	6	0.156233
TBX4	0.457014	0.212268	0.0149622	0.568594	0.51456	0.475719	regenie ADD	6	0.0149622
TBX5	0.402409	0.819972	0.963377	0.882557	0.652083	0.593999	PLINK permutation	6	0.402409
TBX6	0.864272			0.583044	0.592367	0.789973	rvtests FdFp	4	0.583044
TBXA2R	0.799478	0.792693	0.806822	0.707303	0.502734	0.651128	rvtests SKATO	6	0.502734
TCN2	0.699254			0.408734	0.533695	0.312233	rvtests Zeggini	4	0.312233
TCOF1	0.239881	0.811563	0.874178	0.606632	0.879141	0.752954	PLINK permutation	6	0.239881
TCTN3	0.83336			0.709656	0.799661	0.671794	rvtests Zeggini	4	0.671794
TDRD7	0.159847	0.119754	0.514206	0.882642	0.153428	0.7343	regenie ADD	6	0.119754
TECPR2	0.226312			0.35295	0.467947	0.567806	PLINK permutation	4	0.226312
TENT5A	0.254426	0.552893	0.186363	0.308042	0.395899	0.212314	regenie ADD	6	0.186363
TERC	0.201051			0.150832	0.158922	0.0399763	rvtests Zeggini	4	0.0399763
TFAP2A	0.212597			0.0931322	0.103435	0.588088	rvtests FdFp	4	0.0931322
TFAP2B	0.126874			0.20847	0.0857225	0.0512336	rvtests Zeggini	4	0.0512336
TFG	0.924685			0.584216	0.607984	0.586873	rvtests FdFp	4	0.584216
TGFB3	0.416394			0.573766	0.666974	0.848696	PLINK permutation	4	0.416394
TGFBI	0.185992	0.248947	0.527152	0.368266	0.335609	0.547056	PLINK permutation	6	0.185992
TGFBR2	0.509112	0.727237	0.856671	0.478719	0.591117	0.606857	rvtests FdFp	6	0.478719
TGIF1	0.398364	0.943512	0.16372	0.712749	0.762886	0.86358	regenie ADD	6	0.16372
TGM5	0.196402			0.985557	0.286358	0.645042	PLINK permutation	4	0.196402
TGM6	0.108069			0.108752	0.0972675	0.245626	rvtests SKATO	4	0.0972675
THOC2	0.834832			0.762778	0.956543	0.826652	rvtests FdFp	4	0.762778
THOC6	0.464836	0.846795	0.071581	0.934663	0.970469	0.530849	regenie ADD	6	0.071581
THRA	0.819323	0.616364	0.0585112	0.783731	0.888416	0.211355	regenie ADD	6	0.0585112
THRB	0.877824	0.390446	0.525639	0.507406	0.580177	0.58093	regenie ADD	6	0.390446
TIMP3	0.94849	0.963132	0.423586	0.495438	0.71384	0.56039	regenie ADD	6	0.423586
TINF2	0.152607	0.09686	0.643183	0.839695	0.481718	0.986195	regenie ADD	6	0.09686
TJP2	0.451126	0.831041	0.266742	0.246898	0.407249	0.127426	rvtests Zeggini	6	0.127426
TK2	0.394309			0.658307	0.349063	0.891778	rvtests SKATO	4	0.349063
TLL1	0.688724	0.478566	0.793942	0.830347	0.891185		regenie ADD	5	0.478566
TMCO1	0.808974	0.52518	0.434618	0.753044	0.860145	0.649448	regenie ADD	6	0.434618
TMEM165	0.550667	0.593923	0.490251	0.950687	0.633314	0.82217	regenie ADD	6	0.490251
TMEM240	0.302547			0.0629515	0.140786	0.0858024	rvtests FdFp	4	0.0629515
TMEM43	0.9846			0.850635	0.984917	0.658894	rvtests Zeggini	4	0.658894
TMEM67	0.320613	0.065292	0.497193	0.636478	0.666209	0.67082	regenie ADD	6	0.065292
TMPRSS15	0.56	0.584402	0.0363116	0.469781	0.536352	0.323679	regenie ADD	6	0.0363116
TNNC1	0.565582			0.0739012	0.202355	0.132357	rvtests FdFp	4	0.0739012
TNNI2	0.600618	0.558571	0.382244	0.391603	0.528457	0.425704	regenie ADD	6	0.382244
TNNI3K	0.569295	0.782495	0.633757	0.524297	0.605303	0.427528	rvtests Zeggini	6	0.427528
TNNT1	0.209144	0.846895	0.536079	0.183231	0.255734	0.225952	rvtests FdFp	6	0.183231
TNNT2	0.11814	0.988259	0.945431	0.350458	0.188371	0.469455	PLINK permutation	6	0.11814
TNPO3	0.627834	0.146929	0.768954	0.991328	0.969225	0.788415	regenie ADD	6	0.146929
TP53	0.746641	0.674718	0.185279	0.397069	0.523751	0.267152	regenie ADD	6	0.185279
TP73	0.108069			0.234808	0.319833	0.166609	PLINK permutation	4	0.108069
TPI1	0.189511			0.556843	0.675438	0.690561	PLINK permutation	4	0.189511
TPK1	0.826494	0.912616	0.400212	0.972586	0.921125	0.844081	regenie ADD	6	0.400212
TPM1	0.485217	0.381144	0.682218	0.52013	0.555779	0.973787	regenie ADD	6	0.381144
TPM2	0.569295			0.436039	0.633315	0.78055	rvtests FdFp	4	0.436039
TPMT	0.748385			0.872657	0.694961	0.972557	rvtests SKATO	4	0.694961
TPP1	0.983955			0.957582	0.893933	0.725576	rvtests Zeggini	4	0.725576
TRAC	0.34172	0.149747	0.0130267	0.103482	0.132417	0.114293	regenie ADD	6	0.0130267
TRAPPC11	0.164646	0.108818	0.30559	0.135441	0.241365	0.145476	regenie ADD	6	0.108818
TRAPPC2	0.264404	0.141498	0.171542	0.197225	0.207779	0.310899	regenie ADD	6	0.141498
TREH	0.235374			0.574752	0.173313	0.520312	rvtests SKATO	4	0.173313
TREX1				0.597808	0.600049	0.866598	rvtests FdFp	3	0.597808
TRH	0.711598			0.12502	0.046726	0.0291583	rvtests Zeggini	4	0.0291583
TRIM2	0.649475	0.497961	0.693118	0.672433	0.667095	0.355555	rvtests Zeggini	6	0.355555
TRIM37	0.767526	0.949409	0.30568	0.426833	0.636935	0.178853	rvtests Zeggini	6	0.178853
TRIP11	0.776202			0.913891	0.850949	0.842681	PLINK permutation	4	0.776202
TRMT5	0.930906			0.642783	0.766354	0.386612	rvtests Zeggini	4	0.386612
TRMU	0.805522			0.355966	0.435843	0.837718	rvtests FdFp	4	0.355966
TRNT1	0.689611	0.716089	0.950489	0.804348	0.748895	0.612997	rvtests Zeggini	6	0.612997
TRPC6	0.493887	0.548714	0.239703	0.344312	0.348328	0.191002	rvtests Zeggini	6	0.191002
TRPS1	0.290668	0.560072	0.231807	0.248189	0.270813	0.307895	regenie ADD	6	0.231807
TRPV3	0.446205	0.2038	0.387628	0.415243	0.377887	0.338312	regenie ADD	6	0.2038
TRPV4	0.438303			0.209947	0.250245	0.113966	rvtests Zeggini	4	0.113966
TSC1	0.251083	0.929193	0.774915	0.787394	0.648324	0.539983	PLINK permutation	6	0.251083
TSC2	0.168232			0.316213	0.52122	0.0808067	rvtests Zeggini	4	0.0808067
TSEN54	0.0584287	0.499999	0.235235	0.412267	0.0497424	0.300607	rvtests SKATO	6	0.0497424
TSHB	0.911638	0.762401	0.808125	0.982166	0.901405	0.921168	regenie ADD	6	0.762401
TSHZ1	0.864976	0.880742	0.867789	0.324755	0.44945	0.529599	rvtests FdFp	6	0.324755
TSPAN12	0.778802			0.688483	0.754462	0.772277	rvtests FdFp	4	0.688483
TTBK2	0.334365	0.832532	0.863925	0.829041	0.484585	0.638446	PLINK permutation	6	0.334365
TTC12	0.778802	0.512732	0.664534	0.921627	0.879885	0.832988	regenie ADD	6	0.512732
TTC21B	0.00351559	0.0284379	0.0103306	0.00955361	0.00637749	0.00966007	PLINK permutation	6	0.00351559
TTC7A	0.491964	0.0395087	0.349675	0.81635	0.646491	0.894643	regenie ADD	6	0.0395087
TTI2	0.210296			0.470275	0.546811	0.280495	PLINK permutation	4	0.210296
TTN	0.293917	0.192948	0.114609	0.543702	0.601663	0.516919	regenie ADD	6	0.114609
TTPA	0.750128	0.402868	0.128322	0.539504	0.722597	0.339757	regenie ADD	6	0.128322
TUBB1	0.7239			0.712762	0.562519	0.641746	rvtests SKATO	4	0.562519
TUBB2B	0.326976	0.622888	0.203021	0.374492	0.456354	0.480386	regenie ADD	6	0.203021
TUBB3	0.218329	0.348187	0.716904	0.665166	0.443763	0.8679	PLINK permutation	6	0.218329
TUBG1	0.521476	0.621373	0.239881	0.239772	0.275488	0.085902	rvtests Zeggini	6	0.085902
TUBGCP6	0.901174	0.65981	0.688541	0.625806	0.873047	0.658766	rvtests FdFp	6	0.625806
TUFM	0.184816	0.17713	0.576925	0.16648	0.224412	0.422991	rvtests FdFp	6	0.16648
TWIST1	0.871786	0.831462	0.53647	0.826669	0.797686	0.681519	regenie ADD	6	0.53647
TWIST2	0.996699	0.553929	0.786213	0.510484	0.895264	0.592298	rvtests FdFp	6	0.510484
TWNK	0.0433392	0.272369	0.444188	0.912997	0.55294	0.695166	PLINK permutation	6	0.0433392
TXNL4A	0.721267	0.369407	0.36114	0.929834	0.613022	0.761341	regenie ADD	6	0.36114
TYK2	0.823423			0.824244	0.884404	0.534143	rvtests Zeggini	4	0.534143
TYMP	0.835693	0.390467	0.877316	0.340081	0.542894	0.813389	rvtests FdFp	6	0.340081
TYRP1	0.19302	0.569114	0.110831	0.130663	0.137563	0.0501766	rvtests Zeggini	6	0.0501766
UBA1	0.607838	0.580513	0.468081	0.466257	0.382093	0.259662	rvtests Zeggini	6	0.259662
UBA2	0.286324			0.376431	0.253083	0.155685	rvtests Zeggini	4	0.155685
UBB	0.0529838	0.038652	0.399374	0.575986	0.307075	0.567828	regenie ADD	6	0.038652
UBE2A	0.84125	0.988846	0.628794	0.550435	0.625212	0.704619	rvtests FdFp	6	0.550435
UBE3A	0.60875	0.281593	0.0307312	0.448183	0.330573	0.305664	regenie ADD	6	0.0307312
UBE3B	0.662021	0.901088	0.847138	0.83731	0.98383	0.757963	PLINK permutation	6	0.662021
UBR1	0.0557125			0.685462	0.0756302	0.0526065	rvtests Zeggini	4	0.0526065
UGT1A1	0.0875659	0.621863	0.336299	0.548631	0.436322	0.93767	PLINK permutation	6	0.0875659
ULK1	0.488112	0.217183	0.684411	0.674389	0.489997	0.596439	regenie ADD	6	0.217183
UMOD	0.406445	0.707491	0.82978	0.629977	0.616873	0.601227	PLINK permutation	6	0.406445
UMPS	0.190682	0.446938	0.783676	0.547123	0.152524	0.295233	rvtests SKATO	6	0.152524
UNG	0.0953109	0.411668	0.131827	0.0635861	0.102878	0.0789446	rvtests FdFp	6	0.0635861
UPB1	0.528102	0.421396	0.168218	0.449714	0.497197	0.559494	regenie ADD	6	0.168218
UQCRQ	0.377991	0.545399	0.508873	0.660054	0.339413	0.912913	rvtests SKATO	6	0.339413
UROC1	0.0248657	0.115582	0.225651	0.0774236	0.0191639	0.123718	rvtests SKATO	6	0.0191639
UROS	0.513876	0.359112	0.37811	0.441147	0.727447	0.446631	regenie ADD	6	0.359112
USB1	0.390245			0.340023	0.473617	0.336394	rvtests Zeggini	4	0.336394
USP9X	0.262193			0.804691	0.531097	0.696066	PLINK permutation	4	0.262193
UVSSA	0.839138	0.641103	0.494898	0.959358	0.853041	0.565968	regenie ADD	6	0.494898
VAMP1	0.653065	0.927691	0.956264	0.443681	0.632784	0.381354	rvtests Zeggini	6	0.381354
VANGL2	0.474568	0.222431	0.53864	0.472592	0.462132	0.575262	regenie ADD	6	0.222431
VAPB	0.954818			0.853355	0.991784	0.999145	rvtests FdFp	4	0.853355
VAX1	0.445219	0.138446	0.620865	0.37831	0.540141	0.532283	regenie ADD	6	0.138446
VCAN	0.764051	0.115523	0.930378	0.534257	0.62417	0.12553	regenie ADD	6	0.115523
VCL	0.0901602	0.90589	0.640691	0.816324	0.205529	0.942786	PLINK permutation	6	0.0901602
VCP	0.451126	0.583587	0.750978	0.561451	0.382246	0.170688	rvtests Zeggini	6	0.170688
VEGFC	0.825356	0.948127	0.231794	0.424012	0.588631	0.239266	regenie ADD	6	0.231794
VEGFD	0.0597822			0.104285	0.106129	0.149485	PLINK permutation	4	0.0597822
VHL	0.180103			0.430074	0.577305	0.381332	PLINK permutation	4	0.180103
VMA21	0.824471	0.0779099	0.112945	0.243777	0.260246	0.474485	regenie ADD	6	0.0779099
VPS13A	0.738783	0.816693	0.697447	0.473088	0.392804	0.942512	rvtests SKATO	6	0.392804
VPS13B	0.538474	0.20836	0.135151	0.925277	0.905838	0.824317	regenie ADD	6	0.135151
VPS45	0.426386	0.0780137	0.436875	0.743057	0.807512	0.602174	regenie ADD	6	0.0780137
VSX2	0.693064	0.243452	0.917646	0.355512	0.512761	0.485963	regenie ADD	6	0.243452
WDPCP	0.0488795	0.112182	0.395082	0.763124	0.591638	0.898018	PLINK permutation	6	0.0488795
WDR19	0.292835	0.373023	0.926516	0.443708	0.204031	0.999818	rvtests SKATO	6	0.204031
WDR35	0.723022	0.371622	0.891058	0.428116	0.463683	0.555673	regenie ADD	6	0.371622
WDR45	0.526211			0.391735	0.488208	0.319714	rvtests Zeggini	4	0.319714
WDR73	0.766657	0.229378	0.796505	0.472234	0.612787	0.330757	regenie ADD	6	0.229378
WFS1	0.598787	0.844394	0.58758	0.398432	0.464553	0.532797	rvtests FdFp	6	0.398432
WNK4	0.0771129			0.684788	0.490279	0.40042	PLINK permutation	4	0.0771129
WNT3	0.0849629	0.424957	0.151845	0.0562629	0.0206531	0.00504498	rvtests Zeggini	6	0.00504498
WNT4	0.191851			0.177749	0.125258	0.170784	rvtests SKATO	4	0.125258
WNT5A	0.178921	0.0155393	0.404078	0.242329	0.553525	0.91693	regenie ADD	6	0.0155393
WNT7A	0.717754	0.877404	0.374657	0.242519	0.326475	0.626606	rvtests FdFp	6	0.242519
WWOX	0.695718			0.824575	0.543325	0.605763	rvtests SKATO	4	0.543325
XPA	0.206837	0.0299735	0.26065	0.0888177	0.116049	0.0815267	regenie ADD	6	0.0299735
XPNPEP3	0.644081	0.959111	0.994614	0.83525	0.765884	0.145157	rvtests Zeggini	6	0.145157
XYLT2	0.849952	0.461502	0.17926	0.171759	0.0230688	0.115692	rvtests SKATO	6	0.0230688
YAP1	0.785644	0.999544	0.562023	0.388106	0.558321	0.0803559	rvtests Zeggini	6	0.0803559
YARS1	0.70102	0.266216	0.326336	0.627858	0.984677	0.656935	regenie ADD	6	0.266216
ZBTB16	0.626023	0.386967	0.276282	0.441786	0.689133	0.860963	regenie ADD	6	0.276282
ZBTB18	0.638677			0.38263	0.52972	0.592357	rvtests FdFp	4	0.38263
ZBTB20	0.303622	0.251291	0.16452	0.0522596	0.063192	0.0519035	rvtests Zeggini	6	0.0519035
ZBTB42	0.532823	0.144274	0.570829	0.965798	0.796881	0.956116	regenie ADD	6	0.144274
ZCCHC8	0.670948	0.840483	0.307749	0.957177	0.806763	0.922765	regenie ADD	6	0.307749
ZDHHC15	0.212597	0.0928597	0.0177961	0.0825376	0.202027	0.283342	regenie ADD	6	0.0177961
ZDHHC9	0.521476	0.283907	0.864253	0.223511	0.395449	0.490578	rvtests FdFp	6	0.223511
ZEB2	0.140429	0.239612	0.301826	0.704008	0.317792	0.795175	PLINK permutation	6	0.140429
ZFPM2	0.906913	0.715847	0.373237	0.964271	0.275653	0.976199	rvtests SKATO	6	0.275653
ZFYVE26	0.334365	0.869566	0.262001	0.366557	0.852286	0.642677	regenie ADD	6	0.262001
ZIC3	0.501562			0.320682	0.346445	0.532047	rvtests FdFp	4	0.320682
ZMPSTE24	0.536592	0.742218	0.250067	0.886787	0.549967	0.897499	regenie ADD	6	0.250067
ZMYND10	0.432354			0.167623	0.245638	0.220575	rvtests FdFp	4	0.167623
ZMYND11	0.0219529			0.379296	0.921422	0.700214	PLINK permutation	4	0.0219529
ZNF335	0.602357	0.782991	0.210215	0.955842	0.660852	0.755289	regenie ADD	6	0.210215
ZNF404	0.786509			0.740919	0.836414	0.776763	rvtests FdFp	4	0.740919
ZNF423	0.465811	0.889451	0.986021	0.360468	0.216394	0.457556	rvtests SKATO	6	0.216394
ZNF469	0.457014	0.572158	0.169	0.791625	0.233522	0.84607	regenie ADD	6	0.169
ZSWIM6	0.180103	0.0914848	0.579022	0.265474	0.217154	0.289221	regenie ADD	6	0.0914848
